# Supplementary material for: Implementation of an In-House Platform for Rapid Screening of SARS-CoV-2 Genome Variations
Source: Arch Iran Med. 2023 Feb 1;26(2):69–75. doi: 10.34172/aim.2023.12 (PMC10685895; doi:10.34172/aim.2023.12)
Supplement: Supplementary file 1 — List of sample identities, detected mutations, and lineage assignment for 1028 samples between March 2021 and September 2021. [file aim-26-69-s001.xlsx]

## Sheet: Sheet1
List of Sample Identities, Detected Mutations and Lineage Assignment for 1028 Samples Between March 2021 and September 2021.
Sample ID	Collection Date	Province	City	Detected mutations	Probable lineage (References: 1. https://outbreak.info/ 2. Tao K, Tzou PL, Nouhin J, Gupta RK, de Oliveira T, Kosakovsky Pond SL, et al. The biological and clinical significance of emerging SARS-CoV-2 variants. Nat Rev Genet. 2021;22(12):757-773. doi: 10.1038/s41576-021-00408-x 3.Harvey WT, Carabelli AM, Jackson B, Gupta RK, Thomson EC, Harrison EM, et al. SARS-CoV-2 variants, spike mutations and…
ZA-01-112	00/01/05	Sistan and Baluchestan	Zahedan	S:S477N, S:D614G	B.1.160
KRJ-01-110	00/01/11	Alborz	Karaj	S:S477N, S:D614G	B.1.160
KRJ-01-105	00/01/11	Alborz	Karaj	S:S477N, S:D614G	B.1.160
TT-01-104	00/01/15	Tehran	Tehran	S:S477N, S:D614G	B.1.160
TT-01-111	00/01/15	Tehran	Tehran	S:S477N, S:D614G	B.1.160
TT-01-102	00/01/15	Tehran	Tehran	S:S477N, S:D614G	B.1.160
TI-01-136	00/01/16	Tehran	Tehran	S:S477N, S:D614G	B.1.160
ZAH-03-117	00/03/05	Sistan and Baluchestan	Zahedan	S:S477N, S:D614G	B.1.160
ZAH-03-120	00/03/08	Sistan and Baluchestan	Zahedan	S:S477N, S:D614G	B.1.160
SIS-04-126	00/04/13	Sistan and Baluchestan	Zahedan	S:S477N, S:D614G	B.1.160
ZA-01-102	00/01/02	Sistan and Baluchestan	Zahedan	S:D614G	Europe dominant variant from B.1 lineage (only S:D614G)
ZA-01-104	00/01/04	Sistan and Baluchestan	Zahedan	S:D614G	Europe dominant variant from B.1 lineage (only S:D614G)
ZA-01-107	00/01/04	Sistan and Baluchestan	Zahedan	S:D614G	Europe dominant variant from B.1 lineage (only S:D614G)
ZA-01-106	00/01/04	Sistan and Baluchestan	Zahedan	S:D614G	Europe dominant variant from B.1 lineage (only S:D614G)
ZA-01-108	00/01/05	Sistan and Baluchestan	Zahedan	S:D614G	Europe dominant variant from B.1 lineage (only S:D614G)
ZA-01-109	00/01/05	Sistan and Baluchestan	Zahedan	S:D614G	Europe dominant variant from B.1 lineage (only S:D614G)
ZA-01-115	00/01/06	Sistan and Baluchestan	Zahedan	S:D614G	Europe dominant variant from B.1 lineage (only S:D614G)
ZA-01-118	00/01/06	Sistan and Baluchestan	Zahedan	S:D614G	Europe dominant variant from B.1 lineage (only S:D614G)
ZA-01-119	00/01/09	Sistan and Baluchestan	Zahedan	S:D614G	Europe dominant variant from B.1 lineage (only S:D614G)
ZA-01-122	00/01/09	Sistan and Baluchestan	Zahedan	S:D614G	Europe dominant variant from B.1 lineage (only S:D614G)
ZA-01-120	00/01/09	Sistan and Baluchestan	Zahedan	S:D614G	Europe dominant variant from B.1 lineage (only S:D614G)
ZA-01-123	00/01/10	Sistan and Baluchestan	Zahedan	S:D614G	Europe dominant variant from B.1 lineage (only S:D614G)
ZA-01-126	00/01/10	Sistan and Baluchestan	Zahedan	S:D614G	Europe dominant variant from B.1 lineage (only S:D614G)
KRJ-01-125	00/01/11	Alborz	Karaj	S:D614G	Europe dominant variant from B.1 lineage (only S:D614G)
TT-01-106	00/01/15	Tehran	Tehran	S:D614G	Europe dominant variant from B.1 lineage (only S:D614G)
ZA-01-129	00/01/18	Sistan and Baluchestan	Zahedan	S:D614G	Europe dominant variant from B.1 lineage (only S:D614G)
ZA-01-130	00/01/18	Sistan and Baluchestan	Zahedan	S:D614G	Europe dominant variant from B.1 lineage (only S:D614G)
14138	00/02/11	Tehran	Tehran	S:D614G	Europe dominant variant from B.1 lineage (only S:D614G)
ZAH-03-106	00/03/05	Sistan and Baluchestan	Zahedan	S:D614G	Europe dominant variant from B.1 lineage (only S:D614G)
ZAH-03-125	00/03/05	Sistan and Baluchestan	Zahedan	S:D614G	Europe dominant variant from B.1 lineage (only S:D614G)
ZAH-03-118	00/03/06	Sistan and Baluchestan	Zahedan	S:D614G	Europe dominant variant from B.1 lineage (only S:D614G)
SIS-04-125	00/04/14	Sistan and Baluchestan	Zahedan	S:D614G	Europe dominant variant from B.1 lineage (only S:D614G)
R14039	00/02/08	Tehran	Tehran	S:A575S, S:L699I, S:N501Y, S:A570D, S:D614G, S:P681H, S:T716I	Alpha variant-lineage B.1.1.7 from UK + S:A575S + S:L699I
KRJ-01-136	00/01/02	Alborz	Karaj	S:N501Y, S:A570D, S:D614G, S:P681H, S:T716I	Alpha variant-lineage B.1.1.7 from UK (S:N501Y, S:A570D, S:D614G, S:P681H, S:T716I)
KRJ-01-127	00/01/04	Alborz	Karaj	S:N501Y, S:A570D, S:D614G, S:P681H, S:T716I	Alpha variant-lineage B.1.1.7 from UK (S:N501Y, S:A570D, S:D614G, S:P681H, S:T716I)
TI-01-115	00/01/08	Tehran	Tehran	S:N501Y, S:A570D, S:D614G, S:P681H, S:T716I	Alpha variant-lineage B.1.1.7 from UK (S:N501Y, S:A570D, S:D614G, S:P681H, S:T716I)
KRJ-01-140	00/01/09	Alborz	Karaj	S:N501Y, S:A570D, S:D614G, S:P681H, S:T716I	Alpha variant-lineage B.1.1.7 from UK (S:N501Y, S:A570D, S:D614G, S:P681H, S:T716I)
KRJ-01-135	00/01/10	Alborz	Karaj	S:N501Y, S:A570D, S:D614G, S:P681H, S:T716I	Alpha variant-lineage B.1.1.7 from UK (S:N501Y, S:A570D, S:D614G, S:P681H, S:T716I)
ZA-01-125	00/01/10	Sistan and Baluchestan	Zahedan	S:N501Y, S:A570D, S:D614G, S:P681H, S:T716I	Alpha variant-lineage B.1.1.7 from UK (S:N501Y, S:A570D, S:D614G, S:P681H, S:T716I)
TI-01-106	00/01/10	Tehran	Tehran	S:N501Y, S:A570D, S:D614G, S:P681H, S:T716I	Alpha variant-lineage B.1.1.7 from UK (S:N501Y, S:A570D, S:D614G, S:P681H, S:T716I)
TT-01-103	00/01/10	Tehran	Tehran	S:N501Y, S:A570D, S:D614G, S:P681H, S:T716I	Alpha variant-lineage B.1.1.7 from UK (S:N501Y, S:A570D, S:D614G, S:P681H, S:T716I)
KRJ-01-109	00/01/11	Alborz	Karaj	S:N501Y, S:A570D, S:D614G, S:P681H, S:T716I	Alpha variant-lineage B.1.1.7 from UK (S:N501Y, S:A570D, S:D614G, S:P681H, S:T716I)
KRJ-01-108	00/01/11	Alborz	Karaj	S:N501Y, S:A570D, S:D614G, S:P681H, S:T716I	Alpha variant-lineage B.1.1.7 from UK (S:N501Y, S:A570D, S:D614G, S:P681H, S:T716I)
KRJ-01-104	00/01/11	Alborz	Karaj	S:N501Y, S:A570D, S:D614G, S:P681H, S:T716I	Alpha variant-lineage B.1.1.7 from UK (S:N501Y, S:A570D, S:D614G, S:P681H, S:T716I)
TT-01-109	00/01/11	Tehran	Tehran	S:N501Y, S:A570D, S:D614G, S:P681H, S:T716I	Alpha variant-lineage B.1.1.7 from UK (S:N501Y, S:A570D, S:D614G, S:P681H, S:T716I)
KRJ-01-115	00/01/12	Alborz	Karaj	S:N501Y, S:A570D, S:D614G, S:P681H, S:T716I	Alpha variant-lineage B.1.1.7 from UK (S:N501Y, S:A570D, S:D614G, S:P681H, S:T716I)
KRJ-01-117	00/01/12	Alborz	Karaj	S:N501Y, S:A570D, S:D614G, S:P681H, S:T716I	Alpha variant-lineage B.1.1.7 from UK (S:N501Y, S:A570D, S:D614G, S:P681H, S:T716I)
TT-01-112	00/01/15	Tehran	Tehran	S:N501Y, S:A570D, S:D614G, S:P681H, S:T716I	Alpha variant-lineage B.1.1.7 from UK (S:N501Y, S:A570D, S:D614G, S:P681H, S:T716I)
TT-01-113	00/01/15	Tehran	Tehran	S:N501Y, S:A570D, S:D614G, S:P681H, S:T716I	Alpha variant-lineage B.1.1.7 from UK (S:N501Y, S:A570D, S:D614G, S:P681H, S:T716I)
TI-01-135	00/01/16	Tehran	Tehran	S:N501Y, S:A570D, S:D614G, S:P681H	Alpha variant-lineage B.1.1.7 from UK (S:N501Y, S:A570D, S:D614G, S:P681H, S:T716I)
TI-01-127	00/01/18	Tehran	Tehran	S:N501Y, S:A570D, S:D614G, S:P681H, S:T716I	Alpha variant-lineage B.1.1.7 from UK (S:N501Y, S:A570D, S:D614G, S:P681H, S:T716I)
KASH-02-104	00/01/28	Isfahan	Kashan	S:N501Y, S:A570D, S:D614G, S:P681H, S:T716I	Alpha variant-lineage B.1.1.7 from UK (S:N501Y, S:A570D, S:D614G, S:P681H, S:T716I)
KASH-02-105	00/01/28	Isfahan	Kashan	S:N501Y, S:A570D, S:D614G, S:P681H, S:T716I	Alpha variant-lineage B.1.1.7 from UK (S:N501Y, S:A570D, S:D614G, S:P681H, S:T716I)
KASH-02-118	00/01/29	Isfahan	Kashan	S:N501Y, S:A570D, S:D614G, S:P681H, S:T716I	Alpha variant-lineage B.1.1.7 from UK (S:N501Y, S:A570D, S:D614G, S:P681H, S:T716I)
KASH-02-119	00/01/29	Isfahan	Kashan	S:N501Y, S:A570D, S:D614G, S:P681H, S:T716I	Alpha variant-lineage B.1.1.7 from UK (S:N501Y, S:A570D, S:D614G, S:P681H, S:T716I)
KASH-02-115	00/01/29	Isfahan	Kashan	S:N501Y, S:A570D, S:D614G, S:P681H, S:T716I	Alpha variant-lineage B.1.1.7 from UK (S:N501Y, S:A570D, S:D614G, S:P681H, S:T716I)
KASH-02-109	00/01/29	Isfahan	Kashan	S:N501Y, S:A570D, S:D614G, S:P681H, S:T716I	Alpha variant-lineage B.1.1.7 from UK (S:N501Y, S:A570D, S:D614G, S:P681H, S:T716I)
KASH-02-125	00/01/31	Isfahan	Kashan	S:N501Y, S:A570D, S:D614G, S:P681H, S:T716I	Alpha variant-lineage B.1.1.7 from UK (S:N501Y, S:A570D, S:D614G, S:P681H, S:T716I)
KASH-02-127	00/01/31	Isfahan	Kashan	S:N501Y, S:A570D, S:D614G, S:P681H, S:T716I	Alpha variant-lineage B.1.1.7 from UK (S:N501Y, S:A570D, S:D614G, S:P681H, S:T716I)
KASH-02-134	00/02/01	Isfahan	Kashan	S:N501Y, S:A570D, S:D614G, S:P681H, S:T716I	Alpha variant-lineage B.1.1.7 from UK (S:N501Y, S:A570D, S:D614G, S:P681H, S:T716I)
13685	00/02/04	Tehran	Tehran	S:N501Y, S:A570D, S:D614G, S:P681H, S:T716I	Alpha variant-lineage B.1.1.7 from UK (S:N501Y, S:A570D, S:D614G, S:P681H, S:T716I)
13683	00/02/04	Tehran	Tehran	S:N501Y, S:A570D, S:D614G, S:P681H	Alpha variant-lineage B.1.1.7 from UK (S:N501Y, S:A570D, S:D614G, S:P681H, S:T716I)
13675	00/02/04	Tehran	Tehran	S:N501Y, S:A570D, S:D614G, S:P681H, S:T716I	Alpha variant-lineage B.1.1.7 from UK (S:N501Y, S:A570D, S:D614G, S:P681H, S:T716I)
13772	00/02/05	Tehran	Tehran	S:N501Y, S:A570D, S:D614G, S:P681H, S:T716I	Alpha variant-lineage B.1.1.7 from UK (S:N501Y, S:A570D, S:D614G, S:P681H, S:T716I)
13808	00/02/05	Tehran	Tehran	S:N501Y, S:A570D, S:D614G, S:P681H, S:T716I	Alpha variant-lineage B.1.1.7 from UK (S:N501Y, S:A570D, S:D614G, S:P681H, S:T716I)
R13775	00/02/05	Tehran	Tehran	S:N501Y, S:A570D, S:D614G, S:P681H, S:T716I	Alpha variant-lineage B.1.1.7 from UK (S:N501Y, S:A570D, S:D614G, S:P681H, S:T716I)
R13848	00/02/05	Tehran	Tehran	S:N501Y, S:A570D, S:D614G, S:P681H, S:T716I	Alpha variant-lineage B.1.1.7 from UK (S:N501Y, S:A570D, S:D614G, S:P681H, S:T716I)
RASH-02-101	00/02/06	Gilan	Rudsar	S:N501Y, S:A570D, S:D614G, S:P681H, S:T716I	Alpha variant-lineage B.1.1.7 from UK (S:N501Y, S:A570D, S:D614G, S:P681H, S:T716I)
RASH-02-102	00/02/06	Gilan	Rudsar	S:N501Y, S:A570D, S:D614G, S:P681H, S:T716I	Alpha variant-lineage B.1.1.7 from UK (S:N501Y, S:A570D, S:D614G, S:P681H, S:T716I)
RASH-02-103	00/02/06	Gilan	Talesh	S:N501Y, S:A570D, S:D614G, S:P681H, S:T716I	Alpha variant-lineage B.1.1.7 from UK (S:N501Y, S:A570D, S:D614G, S:P681H, S:T716I)
RASH-02-108	00/02/06	Gilan	Rasht	S:N501Y, S:A570D, S:D614G, S:P681H, S:T716I	Alpha variant-lineage B.1.1.7 from UK (S:N501Y, S:A570D, S:D614G, S:P681H, S:T716I)
RASH-02-109	00/02/06	Gilan	Rasht	S:N501Y, S:A570D, S:D614G, S:P681H, S:T716I	Alpha variant-lineage B.1.1.7 from UK (S:N501Y, S:A570D, S:D614G, S:P681H, S:T716I)
RASH-02-110	00/02/06	Gilan	Rasht	S:N501Y, S:A570D, S:D614G, S:P681H, S:T716I	Alpha variant-lineage B.1.1.7 from UK (S:N501Y, S:A570D, S:D614G, S:P681H, S:T716I)
RASH-02-111	00/02/06	Gilan	Rasht	S:N501Y, S:A570D, S:D614G, S:P681H, S:T716I	Alpha variant-lineage B.1.1.7 from UK (S:N501Y, S:A570D, S:D614G, S:P681H, S:T716I)
RASH-02-125	00/02/06	Gilan	Fuman	S:N501Y, S:A570D, S:D614G, S:P681H, S:T716I	Alpha variant-lineage B.1.1.7 from UK (S:N501Y, S:A570D, S:D614G, S:P681H, S:T716I)
RASH-02-115	00/02/06	Gilan	Rasht	S:N501Y, S:A570D, S:D614G, S:P681H, S:T716I	Alpha variant-lineage B.1.1.7 from UK (S:N501Y, S:A570D, S:D614G, S:P681H, S:T716I)
RASH-02-118	00/02/06	Gilan	Lahijan	S:N501Y, S:A570D, S:D614G, S:P681H, S:T716I	Alpha variant-lineage B.1.1.7 from UK (S:N501Y, S:A570D, S:D614G, S:P681H, S:T716I)
RASH-02-119	00/02/06	Gilan	Someh Sara	S:N501Y, S:A570D, S:D614G, S:P681H, S:T716I	Alpha variant-lineage B.1.1.7 from UK (S:N501Y, S:A570D, S:D614G, S:P681H, S:T716I)
13940	00/02/06	Tehran	Tehran	S:N501Y, S:A570D, S:D614G, S:P681H, S:T716I	Alpha variant-lineage B.1.1.7 from UK (S:N501Y, S:A570D, S:D614G, S:P681H, S:T716I)
13948	00/02/06	Tehran	Tehran	S:N501Y, S:A570D, S:D614G, S:P681H, S:T716I	Alpha variant-lineage B.1.1.7 from UK (S:N501Y, S:A570D, S:D614G, S:P681H, S:T716I)
13962	00/02/06	Tehran	Tehran	S:N501Y, S:A570D, S:D614G, S:P681H, S:T716I	Alpha variant-lineage B.1.1.7 from UK (S:N501Y, S:A570D, S:D614G, S:P681H, S:T716I)
R13954	00/02/06	Tehran	Tehran	S:N501Y, S:A570D, S:D614G, S:P681H, S:T716I	Alpha variant-lineage B.1.1.7 from UK (S:N501Y, S:A570D, S:D614G, S:P681H, S:T716I)
RASH-02-130	00/02/07	Gilan	Rudbar	S:N501Y, S:A570D, S:D614G, S:P681H, S:T716I	Alpha variant-lineage B.1.1.7 from UK (S:N501Y, S:A570D, S:D614G, S:P681H, S:T716I)
RASH-02-134	00/02/07	Gilan	Rasht	S:N501Y, S:A570D, S:D614G, S:P681H, S:T716I	Alpha variant-lineage B.1.1.7 from UK (S:N501Y, S:A570D, S:D614G, S:P681H, S:T716I)
RASH-02-135	00/02/07	Gilan	Rasht	S:N501Y, S:A570D, S:D614G, S:P681H, S:T716I	Alpha variant-lineage B.1.1.7 from UK (S:N501Y, S:A570D, S:D614G, S:P681H, S:T716I)
RASH-02-139	00/02/07	Gilan	Langarud	S:N501Y, S:A570D, S:D614G, S:P681H, S:T716I	Alpha variant-lineage B.1.1.7 from UK (S:N501Y, S:A570D, S:D614G, S:P681H, S:T716I)
RASH-02-136	00/02/07	Gilan	Astaneh	S:N501Y, S:A570D, S:D614G, S:P681H, S:T716I	Alpha variant-lineage B.1.1.7 from UK (S:N501Y, S:A570D, S:D614G, S:P681H, S:T716I)
RASH-02-131	00/02/07	Gilan	Talesh	S:N501Y, S:A570D, S:D614G, S:P681H, S:T716I	Alpha variant-lineage B.1.1.7 from UK (S:N501Y, S:A570D, S:D614G, S:P681H, S:T716I)
RASH-02-137	00/02/07	Gilan	Langarud	S:N501Y, S:A570D, S:D614G, S:P681H, S:T716I	Alpha variant-lineage B.1.1.7 from UK (S:N501Y, S:A570D, S:D614G, S:P681H, S:T716I)
RASH-02-138	00/02/07	Gilan	Langarud	S:N501Y, S:A570D, S:D614G, S:P681H, S:T716I	Alpha variant-lineage B.1.1.7 from UK (S:N501Y, S:A570D, S:D614G, S:P681H, S:T716I)
RASH-02-140	00/02/07	Gilan	Langarud	S:N501Y, S:A570D, S:D614G, S:P681H, S:T716I	Alpha variant-lineage B.1.1.7 from UK (S:N501Y, S:A570D, S:D614G, S:P681H, S:T716I)
RASH-02-141	00/02/07	Gilan	Rasht	S:N501Y, S:A570D, S:D614G, S:P681H, S:T716I	Alpha variant-lineage B.1.1.7 from UK (S:N501Y, S:A570D, S:D614G, S:P681H, S:T716I)
RASH-02-142	00/02/07	Gilan	Rasht	S:N501Y, S:A570D, S:D614G, S:P681H, S:T716I	Alpha variant-lineage B.1.1.7 from UK (S:N501Y, S:A570D, S:D614G, S:P681H, S:T716I)
RASH-02-128	00/02/07	Gilan	Anzali	S:N501Y, S:A570D, S:D614G, S:P681H, S:T716I	Alpha variant-lineage B.1.1.7 from UK (S:N501Y, S:A570D, S:D614G, S:P681H, S:T716I)
RASH-02-129	00/02/07	Gilan	Rudbar	S:N501Y, S:A570D, S:D614G, S:P681H, S:T716I	Alpha variant-lineage B.1.1.7 from UK (S:N501Y, S:A570D, S:D614G, S:P681H, S:T716I)
14070	00/02/08	Tehran	Tehran	S:N501Y, S:A570D, S:D614G, S:P681H, S:T716I	Alpha variant-lineage B.1.1.7 from UK (S:N501Y, S:A570D, S:D614G, S:P681H, S:T716I)
14122	00/02/11	Tehran	Tehran	S:N501Y, S:A570D, S:D614G, S:P681H, S:T716I	Alpha variant-lineage B.1.1.7 from UK (S:N501Y, S:A570D, S:D614G, S:P681H, S:T716I)
14143	00/02/12	Tehran	Tehran	S:N501Y, S:A570D, S:D614G, S:P681H, S:T716I	Alpha variant-lineage B.1.1.7 from UK (S:N501Y, S:A570D, S:D614G, S:P681H, S:T716I)
14169	00/02/12	Tehran	Tehran	S:N501Y, S:A570D, S:D614G, S:P681H, S:T716I	Alpha variant-lineage B.1.1.7 from UK (S:N501Y, S:A570D, S:D614G, S:P681H, S:T716I)
14164	00/02/12	Tehran	Tehran	S:N501Y, S:A570D, S:D614G, S:P681H, S:T716I	Alpha variant-lineage B.1.1.7 from UK (S:N501Y, S:A570D, S:D614G, S:P681H, S:T716I)
14171	00/02/13	Tehran	Tehran	S:N501Y, S:A570D, S:D614G, S:P681H, S:T716I	Alpha variant-lineage B.1.1.7 from UK (S:N501Y, S:A570D, S:D614G, S:P681H, S:T716I)
TT-02-101	00/02/13	Tehran	Tehran	S:N501Y, S:A570D, S:D614G, S:P681H, S:T716I	Alpha variant-lineage B.1.1.7 from UK (S:N501Y, S:A570D, S:D614G, S:P681H, S:T716I)
TT-02-102	00/02/13	Tehran	Tehran	S:N501Y, S:A570D, S:D614G, S:P681H, S:T716I	Alpha variant-lineage B.1.1.7 from UK (S:N501Y, S:A570D, S:D614G, S:P681H, S:T716I)
TT-02-120	00/02/13	Tehran	Tehran	S:N501Y, S:A570D, S:D614G, S:P681H, S:T716I	Alpha variant-lineage B.1.1.7 from UK (S:N501Y, S:A570D, S:D614G, S:P681H, S:T716I)
TT-02-110	00/02/13	Tehran	Tehran	S:N501Y, S:A570D, S:D614G, S:P681H, S:T716I	Alpha variant-lineage B.1.1.7 from UK (S:N501Y, S:A570D, S:D614G, S:P681H, S:T716I)
TT-02-111	00/02/13	Tehran	Tehran	S:N501Y, S:A570D, S:D614G, S:P681H, S:T716I	Alpha variant-lineage B.1.1.7 from UK (S:N501Y, S:A570D, S:D614G, S:P681H, S:T716I)
TT-02-115	00/02/13	Tehran	Tehran	S:N501Y, S:A570D, S:D614G, S:P681H, S:T716I	Alpha variant-lineage B.1.1.7 from UK (S:N501Y, S:A570D, S:D614G, S:P681H, S:T716I)
TT-02-117	00/02/13	Tehran	Tehran	S:N501Y, S:A570D, S:D614G, S:P681H, S:T716I	Alpha variant-lineage B.1.1.7 from UK (S:N501Y, S:A570D, S:D614G, S:P681H, S:T716I)
TT-02-104	00/02/13	Tehran	Tehran	S:N501Y, S:A570D, S:D614G, S:P681H, S:T716I	Alpha variant-lineage B.1.1.7 from UK (S:N501Y, S:A570D, S:D614G, S:P681H, S:T716I)
TT-02-105	00/02/13	Tehran	Tehran	S:N501Y, S:A570D, S:D614G, S:P681H, S:T716I	Alpha variant-lineage B.1.1.7 from UK (S:N501Y, S:A570D, S:D614G, S:P681H, S:T716I)
TT-02-106	00/02/13	Tehran	Tehran	S:N501Y, S:A570D, S:D614G, S:P681H, S:T716I	Alpha variant-lineage B.1.1.7 from UK (S:N501Y, S:A570D, S:D614G, S:P681H, S:T716I)
TT-02-109	00/02/13	Tehran	Tehran	S:N501Y, S:A570D, S:D614G, S:P681H, S:T716I	Alpha variant-lineage B.1.1.7 from UK (S:N501Y, S:A570D, S:D614G, S:P681H, S:T716I)
TT-02-112	00/02/13	Tehran	Tehran	S:N501Y, S:A570D, S:D614G, S:P681H, S:T716I	Alpha variant-lineage B.1.1.7 from UK (S:N501Y, S:A570D, S:D614G, S:P681H, S:T716I)
TT-02-118	00/02/13	Tehran	Tehran	S:N501Y, S:A570D, S:D614G, S:P681H, S:T716I	Alpha variant-lineage B.1.1.7 from UK (S:N501Y, S:A570D, S:D614G, S:P681H, S:T716I)
TT-02-122	00/02/13	Tehran	Tehran	S:N501Y, S:A570D, S:D614G, S:P681H, S:T716I	Alpha variant-lineage B.1.1.7 from UK (S:N501Y, S:A570D, S:D614G, S:P681H, S:T716I)
TI-02-101	00/02/19	Tehran	Tehran	S:N501Y, S:A570D, S:D614G, S:P681H, S:T716I	Alpha variant-lineage B.1.1.7 from UK (S:N501Y, S:A570D, S:D614G, S:P681H, S:T716I)
TI-02-105	00/02/19	Tehran	Tehran	S:N501Y, S:A570D, S:D614G, S:P681H, S:T716I	Alpha variant-lineage B.1.1.7 from UK (S:N501Y, S:A570D, S:D614G, S:P681H, S:T716I)
TI-02-112	00/02/19	Tehran	Tehran	S:N501Y, S:A570D, S:D614G, S:P681H, S:T716I	Alpha variant-lineage B.1.1.7 from UK (S:N501Y, S:A570D, S:D614G, S:P681H, S:T716I)
TI-02-119	00/02/19	Tehran	Tehran	S:N501Y, S:A570D, S:D614G, S:P681H, S:T716I	Alpha variant-lineage B.1.1.7 from UK (S:N501Y, S:A570D, S:D614G, S:P681H, S:T716I)
TI-02-127	00/02/19	Tehran	Tehran	S:N501Y, S:A570D, S:D614G, S:P681H, S:T716I	Alpha variant-lineage B.1.1.7 from UK (S:N501Y, S:A570D, S:D614G, S:P681H, S:T716I)
TI-02-135	00/02/19	Tehran	Tehran	S:N501Y, S:A570D, S:D614G, S:P681H, S:T716I	Alpha variant-lineage B.1.1.7 from UK (S:N501Y, S:A570D, S:D614G, S:P681H, S:T716I)
TI-02-136	00/02/19	Tehran	Tehran	S:N501Y, S:A570D, S:D614G, S:P681H, S:T716I	Alpha variant-lineage B.1.1.7 from UK (S:N501Y, S:A570D, S:D614G, S:P681H, S:T716I)
TI-02-141	00/02/19	Tehran	Tehran	S:N501Y, S:A570D, S:D614G, S:P681H, S:T716I	Alpha variant-lineage B.1.1.7 from UK (S:N501Y, S:A570D, S:D614G, S:P681H, S:T716I)
TI-02-142	00/02/19	Tehran	Tehran	S:N501Y, S:A570D, S:D614G, S:P681H, S:T716I	Alpha variant-lineage B.1.1.7 from UK (S:N501Y, S:A570D, S:D614G, S:P681H, S:T716I)
TI-02-137	00/02/19	Tehran	Tehran	S:N501Y, S:A570D, S:D614G, S:P681H, S:T716I	Alpha variant-lineage B.1.1.7 from UK (S:N501Y, S:A570D, S:D614G, S:P681H, S:T716I)
TI-02-149	00/02/19	Tehran	Tehran	S:N501Y, S:A570D, S:D614G, S:P681H, S:T716I	Alpha variant-lineage B.1.1.7 from UK (S:N501Y, S:A570D, S:D614G, S:P681H, S:T716I)
TI-02-150	00/02/19	Tehran	Tehran	S:N501Y, S:A570D, S:D614G, S:P681H, S:T716I	Alpha variant-lineage B.1.1.7 from UK (S:N501Y, S:A570D, S:D614G, S:P681H, S:T716I)
TI-02-117	00/02/19	Tehran	Tehran	S:N501Y, S:A570D, S:D614G, S:P681H, S:T716I	Alpha variant-lineage B.1.1.7 from UK (S:N501Y, S:A570D, S:D614G, S:P681H, S:T716I)
TI-02-130	00/02/19	Tehran	Tehran	S:N501Y, S:A570D, S:D614G, S:P681H, S:T716I	Alpha variant-lineage B.1.1.7 from UK (S:N501Y, S:A570D, S:D614G, S:P681H, S:T716I)
TI-02-133	00/02/19	Tehran	Tehran	S:N501Y, S:A570D, S:D614G, S:P681H, S:T716I	Alpha variant-lineage B.1.1.7 from UK (S:N501Y, S:A570D, S:D614G, S:P681H, S:T716I)
TI-02-140	00/02/19	Tehran	Tehran	S:N501Y, S:A570D, S:D614G, S:P681H, S:T716I	Alpha variant-lineage B.1.1.7 from UK (S:N501Y, S:A570D, S:D614G, S:P681H, S:T716I)
TI-02-146	00/02/19	Tehran	Tehran	S:N501Y, S:A570D, S:D614G, S:P681H, S:T716I	Alpha variant-lineage B.1.1.7 from UK (S:N501Y, S:A570D, S:D614G, S:P681H, S:T716I)
TI-02-148	00/02/19	Tehran	Tehran	S:N501Y, S:A570D, S:D614G, S:P681H, S:T716I	Alpha variant-lineage B.1.1.7 from UK (S:N501Y, S:A570D, S:D614G, S:P681H, S:T716I)
14369	00/02/20	Tehran	Tehran	S:N501Y, S:A570D, S:D614G, S:P681H, S:T716I	Alpha variant-lineage B.1.1.7 from UK (S:N501Y, S:A570D, S:D614G, S:P681H, S:T716I)
R14419	00/02/22	Tehran	Tehran	S:N501Y, S:A570D, S:D614G, S:P681H, S:T716I	Alpha variant-lineage B.1.1.7 from UK (S:N501Y, S:A570D, S:D614G, S:P681H, S:T716I)
R14464	00/02/25	Tehran	Tehran	S:N501Y, S:A570D, S:D614G, S:P681H, S:T716I	Alpha variant-lineage B.1.1.7 from UK (S:N501Y, S:A570D, S:D614G, S:P681H, S:T716I)
R14474	00/02/26	Tehran	Tehran	S:N501Y, S:A570D, S:D614G, S:P681H, S:T716I	Alpha variant-lineage B.1.1.7 from UK (S:N501Y, S:A570D, S:D614G, S:P681H, S:T716I)
R14553	00/02/29	Tehran	Tehran	S:N501Y, S:A570D, S:D614G, S:P681H, S:T716I	Alpha variant-lineage B.1.1.7 from UK (S:N501Y, S:A570D, S:D614G, S:P681H, S:T716I)
R14575	00/02/29	Tehran	Tehran	S:N501Y, S:A570D, S:D614G, S:P681H, S:T716I	Alpha variant-lineage B.1.1.7 from UK (S:N501Y, S:A570D, S:D614G, S:P681H, S:T716I)
KRJ-03-141	00/03/01	Alborz	Karaj	S:N501Y, S:A570D, S:D614G, S:P681H, S:T716I	Alpha variant-lineage B.1.1.7 from UK (S:N501Y, S:A570D, S:D614G, S:P681H, S:T716I)
KRJ-03-103	00/03/01	Alborz	Karaj	S:N501Y, S:A570D, S:D614G, S:P681H, S:T716I	Alpha variant-lineage B.1.1.7 from UK (S:N501Y, S:A570D, S:D614G, S:P681H, S:T716I)
KRJ-03-106	00/03/01	Alborz	Karaj	S:N501Y, S:A570D, S:D614G, S:P681H, S:T716I	Alpha variant-lineage B.1.1.7 from UK (S:N501Y, S:A570D, S:D614G, S:P681H, S:T716I)
KRJ-03-107	00/03/01	Alborz	Karaj	S:N501Y, S:A570D, S:D614G, S:P681H, S:T716I	Alpha variant-lineage B.1.1.7 from UK (S:N501Y, S:A570D, S:D614G, S:P681H, S:T716I)
KRJ-03-111	00/03/01	Alborz	Karaj	S:N501Y, S:A570D, S:D614G, S:P681H, S:T716I	Alpha variant-lineage B.1.1.7 from UK (S:N501Y, S:A570D, S:D614G, S:P681H, S:T716I)
KRJ-03-112	00/03/01	Alborz	Karaj	S:N501Y, S:A570D, S:D614G, S:P681H, S:T716I	Alpha variant-lineage B.1.1.7 from UK (S:N501Y, S:A570D, S:D614G, S:P681H, S:T716I)
KRJ-03-136	00/03/01	Alborz	Karaj	S:N501Y, S:A570D, S:D614G, S:P681H, S:T716I	Alpha variant-lineage B.1.1.7 from UK (S:N501Y, S:A570D, S:D614G, S:P681H, S:T716I)
KRJ-03-105	00/03/01	Alborz	Karaj	S:N501Y, S:A570D, S:D614G, S:P681H, S:T716I	Alpha variant-lineage B.1.1.7 from UK (S:N501Y, S:A570D, S:D614G, S:P681H, S:T716I)
KRJ-03-113	00/03/02	Alborz	Karaj	S:N501Y, S:A570D, S:D614G, S:P681H, S:T716I	Alpha variant-lineage B.1.1.7 from UK (S:N501Y, S:A570D, S:D614G, S:P681H, S:T716I)
KRJ-03-118	00/03/02	Alborz	Karaj	S:N501Y, S:A570D, S:D614G, S:P681H, S:T716I	Alpha variant-lineage B.1.1.7 from UK (S:N501Y, S:A570D, S:D614G, S:P681H, S:T716I)
KRJ-03-120	00/03/02	Alborz	Karaj	S:N501Y, S:A570D, S:D614G, S:P681H, S:T716I	Alpha variant-lineage B.1.1.7 from UK (S:N501Y, S:A570D, S:D614G, S:P681H, S:T716I)
KRJ-03-123	00/03/02	Alborz	Karaj	S:N501Y, S:A570D, S:D614G, S:P681H, S:T716I	Alpha variant-lineage B.1.1.7 from UK (S:N501Y, S:A570D, S:D614G, S:P681H, S:T716I)
KRJ-03-122	00/03/02	Alborz	Karaj	S:N501Y, S:A570D, S:D614G, S:P681H, S:T716I	Alpha variant-lineage B.1.1.7 from UK (S:N501Y, S:A570D, S:D614G, S:P681H, S:T716I)
ZAH-03-123	00/03/02	Sistan and Baluchestan	Zahedan	S:N501Y, S:A570D, S:D614G, S:P681H, S:T716I	Alpha variant-lineage B.1.1.7 from UK (S:N501Y, S:A570D, S:D614G, S:P681H, S:T716I)
KRJ-03-138	00/03/03	Alborz	Karaj	S:N501Y, S:A570D, S:D614G, S:P681H, S:T716I	Alpha variant-lineage B.1.1.7 from UK (S:N501Y, S:A570D, S:D614G, S:P681H, S:T716I)
KRJ-03-130	00/03/03	Alborz	Karaj	S:N501Y, S:A570D, S:D614G, S:P681H, S:T716I	Alpha variant-lineage B.1.1.7 from UK (S:N501Y, S:A570D, S:D614G, S:P681H, S:T716I)
KRJ-03-129	00/03/03	Alborz	Karaj	S:N501Y, S:A570D, S:D614G, S:P681H, S:T716I	Alpha variant-lineage B.1.1.7 from UK (S:N501Y, S:A570D, S:D614G, S:P681H, S:T716I)
BAB-03-101	00/03/03	Mazandaran	Babol	S:N501Y, S:A570D, S:D614G, S:P681H, S:T716I	Alpha variant-lineage B.1.1.7 from UK (S:N501Y, S:A570D, S:D614G, S:P681H, S:T716I)
BAB-03-109	00/03/03	Mazandaran	Babol	S:N501Y, S:A570D, S:D614G, S:P681H, S:T716I	Alpha variant-lineage B.1.1.7 from UK (S:N501Y, S:A570D, S:D614G, S:P681H, S:T716I)
ZAH-03-101	00/03/03	Sistan and Baluchestan	Zahedan	S:N501Y, S:A570D, S:D614G, S:P681H, S:T716I	Alpha variant-lineage B.1.1.7 from UK (S:N501Y, S:A570D, S:D614G, S:P681H, S:T716I)
ZAH-03-109	00/03/03	Sistan and Baluchestan	Zahedan	S:N501Y, S:A570D, S:D614G, S:P681H, S:T716I	Alpha variant-lineage B.1.1.7 from UK (S:N501Y, S:A570D, S:D614G, S:P681H, S:T716I)
SEM-03-102	00/03/04	Semnan	Damghan	S:N501Y, S:A570D, S:D614G, S:P681H, S:T716I	Alpha variant-lineage B.1.1.7 from UK (S:N501Y, S:A570D, S:D614G, S:P681H, S:T716I)
SEM-03-110	00/03/04	Semnan	Semnan	S:N501Y, S:A570D, S:D614G, S:P681H, S:T716I	Alpha variant-lineage B.1.1.7 from UK (S:N501Y, S:A570D, S:D614G, S:P681H, S:T716I)
SEM-03-111	00/03/04	Semnan	Semnan	S:N501Y, S:A570D, S:D614G, S:P681H, S:T716I	Alpha variant-lineage B.1.1.7 from UK (S:N501Y, S:A570D, S:D614G, S:P681H, S:T716I)
SEM-03-113	00/03/04	Semnan	Semnan	S:N501Y, S:A570D, S:D614G, S:P681H, S:T716I	Alpha variant-lineage B.1.1.7 from UK (S:N501Y, S:A570D, S:D614G, S:P681H, S:T716I)
SEM-03-114	00/03/04	Semnan	Semnan	S:N501Y, S:A570D, S:D614G, S:P681H, S:T716I	Alpha variant-lineage B.1.1.7 from UK (S:N501Y, S:A570D, S:D614G, S:P681H, S:T716I)
ZAH-03-121	00/03/04	Sistan and Baluchestan	Zahedan	S:N501Y, S:A570D, S:D614G, S:P681H, S:T716I	Alpha variant-lineage B.1.1.7 from UK (S:N501Y, S:A570D, S:D614G, S:P681H, S:T716I)
ZAH-03-129	00/03/04	Sistan and Baluchestan	Zahedan	S:N501Y, S:A570D, S:D614G, S:P681H, S:T716I	Alpha variant-lineage B.1.1.7 from UK (S:N501Y, S:A570D, S:D614G, S:P681H, S:T716I)
BAB-03-111	00/03/05	Mazandaran	Babol	S:N501Y, S:A570D, S:D614G, S:P681H, S:T716I	Alpha variant-lineage B.1.1.7 from UK (S:N501Y, S:A570D, S:D614G, S:P681H, S:T716I)
ZAH-03-116	00/03/05	Sistan and Baluchestan	Zahedan	S:N501Y, S:A570D, S:D614G, S:P681H, S:T716I	Alpha variant-lineage B.1.1.7 from UK (S:N501Y, S:A570D, S:D614G, S:P681H, S:T716I)
ZAH-03-127	00/03/05	Sistan and Baluchestan	Zahedan	S:N501Y, S:A570D, S:D614G, S:P681H, S:T716I	Alpha variant-lineage B.1.1.7 from UK (S:N501Y, S:A570D, S:D614G, S:P681H, S:T716I)
BAB-03-113	00/03/06	Mazandaran	Babol	S:N501Y, S:A570D, S:D614G, S:P681H, S:T716I	Alpha variant-lineage B.1.1.7 from UK (S:N501Y, S:A570D, S:D614G, S:P681H, S:T716I)
SEM-03-104	00/03/06	Semnan	Garmsar	S:N501Y, S:A570D, S:D614G, S:P681H, S:T716I	Alpha variant-lineage B.1.1.7 from UK (S:N501Y, S:A570D, S:D614G, S:P681H, S:T716I)
SEM-03-105	00/03/06	Semnan	Garmsar	S:N501Y, S:A570D, S:D614G, S:P681H, S:T716I	Alpha variant-lineage B.1.1.7 from UK (S:N501Y, S:A570D, S:D614G, S:P681H, S:T716I)
SEM-03-107	00/03/06	Semnan	Mahdi Shahr	S:N501Y, S:A570D, S:D614G, S:P681H, S:T716I	Alpha variant-lineage B.1.1.7 from UK (S:N501Y, S:A570D, S:D614G, S:P681H, S:T716I)
SEM-03-109	00/03/06	Semnan	Damghan	S:N501Y, S:A570D, S:D614G, S:P681H, S:T716I	Alpha variant-lineage B.1.1.7 from UK (S:N501Y, S:A570D, S:D614G, S:P681H, S:T716I)
ZAH-03-108	00/03/06	Sistan and Baluchestan	Zahedan	S:N501Y, S:A570D, S:D614G, S:P681H, S:T716I	Alpha variant-lineage B.1.1.7 from UK (S:N501Y, S:A570D, S:D614G, S:P681H, S:T716I)
SEM-03-119	00/03/07	Semnan	Sorkheh	S:N501Y, S:A570D, S:D614G, S:P681H, S:T716I	Alpha variant-lineage B.1.1.7 from UK (S:N501Y, S:A570D, S:D614G, S:P681H, S:T716I)
ZAH-03-114	00/03/07	Sistan and Baluchestan	Zahedan	S:N501Y, S:A570D, S:D614G, S:P681H, S:T716I	Alpha variant-lineage B.1.1.7 from UK (S:N501Y, S:A570D, S:D614G, S:P681H, S:T716I)
BAB-03-102	00/03/08	Mazandaran	Babol	S:N501Y, S:A570D, S:D614G, S:P681H, S:T716I	Alpha variant-lineage B.1.1.7 from UK (S:N501Y, S:A570D, S:D614G, S:P681H, S:T716I)
BAB-03-114	00/03/08	Mazandaran	Babol	S:N501Y, S:A570D, S:D614G, S:P681H, S:T716I	Alpha variant-lineage B.1.1.7 from UK (S:N501Y, S:A570D, S:D614G, S:P681H, S:T716I)
SEM-03-133	00/03/09	Semnan	Mahdi Shahr	S:N501Y, S:A570D, S:D614G, S:P681H, S:T716I	Alpha variant-lineage B.1.1.7 from UK (S:N501Y, S:A570D, S:D614G, S:P681H, S:T716I)
BAB-03-115	00/03/10	Mazandaran	Babol	S:N501Y, S:A570D, S:D614G, S:P681H, S:T716I	Alpha variant-lineage B.1.1.7 from UK (S:N501Y, S:A570D, S:D614G, S:P681H, S:T716I)
BAB-03-116	00/03/10	Mazandaran	Babol	S:N501Y, S:A570D, S:D614G, S:P681H, S:T716I	Alpha variant-lineage B.1.1.7 from UK (S:N501Y, S:A570D, S:D614G, S:P681H, S:T716I)
BAB-03-117	00/03/10	Mazandaran	Babol	S:N501Y, S:A570D, S:D614G, S:P681H, S:T716I	Alpha variant-lineage B.1.1.7 from UK (S:N501Y, S:A570D, S:D614G, S:P681H, S:T716I)
SEM-03-132	00/03/10	Semnan	Garmsar	S:N501Y, S:A570D, S:D614G, S:P681H, S:T716I	Alpha variant-lineage B.1.1.7 from UK (S:N501Y, S:A570D, S:D614G, S:P681H, S:T716I)
ZAH-03-110	00/03/10	Sistan and Baluchestan	Zahedan	S:N501Y, S:A570D, S:D614G, S:P681H, S:T716I	Alpha variant-lineage B.1.1.7 from UK (S:N501Y, S:A570D, S:D614G, S:P681H, S:T716I)
ZAH-03-115	00/03/10	Sistan and Baluchestan	Zahedan	S:N501Y, S:A570D, S:D614G, S:P681H, S:T716I	Alpha variant-lineage B.1.1.7 from UK (S:N501Y, S:A570D, S:D614G, S:P681H, S:T716I)
TT-03-108	00/03/10	Tehran	Tehran	S:N501Y, S:A570D, S:D614G, S:P681H, S:T716I	Alpha variant-lineage B.1.1.7 from UK (S:N501Y, S:A570D, S:D614G, S:P681H, S:T716I)
TT-03-109	00/03/10	Tehran	Tehran	S:N501Y, S:A570D, S:D614G, S:P681H, S:T716I	Alpha variant-lineage B.1.1.7 from UK (S:N501Y, S:A570D, S:D614G, S:P681H, S:T716I)
TT-03-110	00/03/10	Tehran	Tehran	S:N501Y, S:A570D, S:D614G, S:P681H, S:T716I	Alpha variant-lineage B.1.1.7 from UK (S:N501Y, S:A570D, S:D614G, S:P681H, S:T716I)
TT-03-113	00/03/10	Tehran	Tehran	S:N501Y, S:A570D, S:D614G, S:P681H, S:T716I	Alpha variant-lineage B.1.1.7 from UK (S:N501Y, S:A570D, S:D614G, S:P681H, S:T716I)
TT-03-117	00/03/10	Tehran	Tehran	S:N501Y, S:A570D, S:D614G, S:P681H, S:T716I	Alpha variant-lineage B.1.1.7 from UK (S:N501Y, S:A570D, S:D614G, S:P681H, S:T716I)
TI-03-119	00/03/10	Tehran	Tehran	S:N501Y, S:A570D, S:D614G, S:P681H, S:T716I	Alpha variant-lineage B.1.1.7 from UK (S:N501Y, S:A570D, S:D614G, S:P681H, S:T716I)
TI-03-120	00/03/10	Tehran	Tehran	S:N501Y, S:A570D, S:D614G, S:P681H, S:T716I	Alpha variant-lineage B.1.1.7 from UK (S:N501Y, S:A570D, S:D614G, S:P681H, S:T716I)
TI-03-124	00/03/10	Tehran	Tehran	S:N501Y, S:A570D, S:D614G, S:P681H, S:T716I	Alpha variant-lineage B.1.1.7 from UK (S:N501Y, S:A570D, S:D614G, S:P681H, S:T716I)
TT-03-111	00/03/10	Tehran	Tehran	S:N501Y, S:A570D, S:D614G, S:P681H, S:T716I	Alpha variant-lineage B.1.1.7 from UK (S:N501Y, S:A570D, S:D614G, S:P681H, S:T716I)
TT-03-119	00/03/10	Tehran	Tehran	S:N501Y, S:A570D, S:D614G, S:P681H, S:T716I	Alpha variant-lineage B.1.1.7 from UK (S:N501Y, S:A570D, S:D614G, S:P681H, S:T716I)
TT-03-104	00/03/10	Tehran	Tehran	S:N501Y, S:A570D, S:D614G, S:P681H, S:T716I	Alpha variant-lineage B.1.1.7 from UK (S:N501Y, S:A570D, S:D614G, S:P681H, S:T716I)
TT-03-105	00/03/10	Tehran	Tehran	S:N501Y, S:A570D, S:D614G, S:P681H, S:T716I	Alpha variant-lineage B.1.1.7 from UK (S:N501Y, S:A570D, S:D614G, S:P681H, S:T716I)
TT-03-106	00/03/10	Tehran	Tehran	S:N501Y, S:A570D, S:D614G, S:P681H, S:T716I	Alpha variant-lineage B.1.1.7 from UK (S:N501Y, S:A570D, S:D614G, S:P681H, S:T716I)
TI-03-101	00/03/10	Tehran	Tehran	S:N501Y, S:A570D, S:D614G, S:P681H, S:T716I	Alpha variant-lineage B.1.1.7 from UK (S:N501Y, S:A570D, S:D614G, S:P681H, S:T716I)
TI-03-104	00/03/10	Tehran	Tehran	S:N501Y, S:A570D, S:D614G, S:P681H, S:T716I	Alpha variant-lineage B.1.1.7 from UK (S:N501Y, S:A570D, S:D614G, S:P681H, S:T716I)
TI-03-106	00/03/10	Tehran	Tehran	S:N501Y, S:A570D, S:D614G, S:P681H, S:T716I	Alpha variant-lineage B.1.1.7 from UK (S:N501Y, S:A570D, S:D614G, S:P681H, S:T716I)
TI-03-112	00/03/10	Tehran	Tehran	S:N501Y, S:A570D, S:D614G, S:P681H, S:T716I	Alpha variant-lineage B.1.1.7 from UK (S:N501Y, S:A570D, S:D614G, S:P681H, S:T716I)
TI-03-109	00/03/10	Tehran	Tehran	S:N501Y, S:A570D, S:D614G, S:P681H, S:T716I	Alpha variant-lineage B.1.1.7 from UK (S:N501Y, S:A570D, S:D614G, S:P681H, S:T716I)
TI-03-110	00/03/10	Tehran	Tehran	S:N501Y, S:A570D, S:D614G, S:P681H, S:T716I	Alpha variant-lineage B.1.1.7 from UK (S:N501Y, S:A570D, S:D614G, S:P681H, S:T716I)
BAB-03-103	00/03/11	Mazandaran	Babol	S:N501Y, S:A570D, S:D614G, S:P681H, S:T716I	Alpha variant-lineage B.1.1.7 from UK (S:N501Y, S:A570D, S:D614G, S:P681H, S:T716I)
BAB-03-119	00/03/11	Mazandaran	Babol	S:N501Y, S:A570D, S:D614G, S:P681H, S:T716I	Alpha variant-lineage B.1.1.7 from UK (S:N501Y, S:A570D, S:D614G, S:P681H, S:T716I)
ZAH-03-122	00/03/11	Sistan and Baluchestan	Zahedan	S:N501Y, S:A570D, S:D614G, S:P681H, S:T716I	Alpha variant-lineage B.1.1.7 from UK (S:N501Y, S:A570D, S:D614G, S:P681H, S:T716I)
BAB-03-118	00/03/12	Mazandaran	Babol	S:N501Y, S:A570D, S:D614G, S:P681H, S:T716I	Alpha variant-lineage B.1.1.7 from UK (S:N501Y, S:A570D, S:D614G, S:P681H, S:T716I)
BAB-03-120	00/03/12	Mazandaran	Babol	S:N501Y, S:A570D, S:D614G, S:P681H, S:T716I	Alpha variant-lineage B.1.1.7 from UK (S:N501Y, S:A570D, S:D614G, S:P681H, S:T716I)
BAB-03-106	00/03/13	Mazandaran	Babol	S:N501Y, S:A570D, S:D614G, S:P681H, S:T716I	Alpha variant-lineage B.1.1.7 from UK (S:N501Y, S:A570D, S:D614G, S:P681H, S:T716I)
BAB-03-107	00/03/15	Mazandaran	Babol	S:N501Y, S:A570D, S:D614G, S:P681H, S:T716I	Alpha variant-lineage B.1.1.7 from UK (S:N501Y, S:A570D, S:D614G, S:P681H, S:T716I)
15103	00/03/25	Tehran	Tehran	S:N501Y, S:A570D, S:D614G, S:P681H, S:T716I	Alpha variant-lineage B.1.1.7 from UK (S:N501Y, S:A570D, S:D614G, S:P681H, S:T716I)
15108	00/03/25	Tehran	Tehran	S:N501Y, S:A570D, S:D614G, S:P681H, S:T716I	Alpha variant-lineage B.1.1.7 from UK (S:N501Y, S:A570D, S:D614G, S:P681H, S:T716I)
15123	00/03/26	Tehran	Tehran	S:N501Y, S:A570D, S:D614G, S:P681H, S:T716I	Alpha variant-lineage B.1.1.7 from UK (S:N501Y, S:A570D, S:D614G, S:P681H, S:T716I)
15138	00/03/27	Tehran	Tehran	S:N501Y, S:A570D, S:D614G, S:P681H, S:T716I	Alpha variant-lineage B.1.1.7 from UK (S:N501Y, S:A570D, S:D614G, S:P681H, S:T716I)
15145	00/03/27	Tehran	Tehran	S:N501Y, S:A570D, S:D614G, S:P681H, S:T716I	Alpha variant-lineage B.1.1.7 from UK (S:N501Y, S:A570D, S:D614G, S:P681H, S:T716I)
15201	00/03/30	Tehran	Tehran	S:N501Y, S:A570D, S:D614G, S:P681H, S:T716I	Alpha variant-lineage B.1.1.7 from UK (S:N501Y, S:A570D, S:D614G, S:P681H, S:T716I)
K-4-106	00/04/01	Alborz	Karaj	S:N501Y, S:A570D, S:D614G, S:P681H, S:T716I	Alpha variant-lineage B.1.1.7 from UK (S:N501Y, S:A570D, S:D614G, S:P681H, S:T716I)
K-4-107	00/04/01	Alborz	Karaj	S:N501Y, S:A570D, S:D614G, S:P681H, S:T716I	Alpha variant-lineage B.1.1.7 from UK (S:N501Y, S:A570D, S:D614G, S:P681H, S:T716I)
SH-04-100	00/04/01	Fars	Gerash	S:N501Y, S:A570D, S:D614G, S:P681H, S:T716I	Alpha variant-lineage B.1.1.7 from UK (S:N501Y, S:A570D, S:D614G, S:P681H, S:T716I)
15238	00/04/01	Tehran	Tehran	S:N501Y, S:A570D, S:D614G, S:P681H, S:T716I	Alpha variant-lineage B.1.1.7 from UK (S:N501Y, S:A570D, S:D614G, S:P681H, S:T716I)
K-4-109	00/04/02	Alborz	Karaj	S:N501Y, S:A570D, S:D614G, S:P681H, S:T716I	Alpha variant-lineage B.1.1.7 from UK (S:N501Y, S:A570D, S:D614G, S:P681H, S:T716I)
K-4-110	00/04/02	Alborz	Karaj	S:N501Y, S:A570D, S:D614G, S:P681H, S:T716I	Alpha variant-lineage B.1.1.7 from UK (S:N501Y, S:A570D, S:D614G, S:P681H, S:T716I)
G-04-101	00/04/02	Golestan	Gorgan	S:N501Y, S:A570D, S:D614G, S:P681H, S:T716I	Alpha variant-lineage B.1.1.7 from UK (S:N501Y, S:A570D, S:D614G, S:P681H, S:T716I)
G-04-107	00/04/02	Golestan	Gorgan	S:N501Y, S:A570D, S:D614G, S:P681H, S:T716I	Alpha variant-lineage B.1.1.7 from UK (S:N501Y, S:A570D, S:D614G, S:P681H, S:T716I)
G-04-109	00/04/02	Golestan	Gorgan	S:N501Y, S:A570D, S:D614G, S:P681H, S:T716I	Alpha variant-lineage B.1.1.7 from UK (S:N501Y, S:A570D, S:D614G, S:P681H, S:T716I)
G-04-110	00/04/02	Golestan	Gorgan	S:N501Y, S:A570D, S:D614G, S:P681H, S:T716I	Alpha variant-lineage B.1.1.7 from UK (S:N501Y, S:A570D, S:D614G, S:P681H, S:T716I)
KH-04-107	00/04/02	Markazi	Khomein	S:N501Y, S:A570D, S:D614G, S:P681H, S:T716I	Alpha variant-lineage B.1.1.7 from UK (S:N501Y, S:A570D, S:D614G, S:P681H, S:T716I)
15253	00/04/02	Tehran	Tehran	S:N501Y, S:A570D, S:D614G, S:P681H, S:T716I	Alpha variant-lineage B.1.1.7 from UK (S:N501Y, S:A570D, S:D614G, S:P681H, S:T716I)
15264	00/04/02	Tehran	Tehran	S:N501Y, S:A570D, S:D614G, S:P681H, S:T716I	Alpha variant-lineage B.1.1.7 from UK (S:N501Y, S:A570D, S:D614G, S:P681H, S:T716I)
T-I-04-104	00/04/02	Tehran	Tehran	S:N501Y, S:A570D, S:D614G, S:P681H, S:T716I	Alpha variant-lineage B.1.1.7 from UK (S:N501Y, S:A570D, S:D614G, S:P681H, S:T716I)
T-I-04-123	00/04/02	Tehran	Tehran	S:N501Y, S:A570D, S:D614G, S:P681H, S:T716I	Alpha variant-lineage B.1.1.7 from UK (S:N501Y, S:A570D, S:D614G, S:P681H, S:T716I)
K-4-111	00/04/03	Alborz	Karaj	S:N501Y, S:A570D, S:D614G, S:P681H, S:T716I	Alpha variant-lineage B.1.1.7 from UK (S:N501Y, S:A570D, S:D614G, S:P681H, S:T716I)
K-4-112	00/04/03	Alborz	Karaj	S:N501Y, S:A570D, S:D614G, S:P681H, S:T716I	Alpha variant-lineage B.1.1.7 from UK (S:N501Y, S:A570D, S:D614G, S:P681H, S:T716I)
K-4-117	00/04/04	Alborz	Karaj	S:N501Y, S:A570D, S:D614G, S:P681H, S:T716I	Alpha variant-lineage B.1.1.7 from UK (S:N501Y, S:A570D, S:D614G, S:P681H, S:T716I)
K-4-118	00/04/04	Alborz	Karaj	S:N501Y, S:A570D, S:D614G, S:P681H, S:T716I	Alpha variant-lineage B.1.1.7 from UK (S:N501Y, S:A570D, S:D614G, S:P681H, S:T716I)
T-I-04-110	00/04/04	Tehran	Tehran	S:N501Y, S:A570D, S:D614G, S:P681H, S:T716I	Alpha variant-lineage B.1.1.7 from UK (S:N501Y, S:A570D, S:D614G, S:P681H, S:T716I)
T-I-04-111	00/04/04	Tehran	Tehran	S:N501Y, S:A570D, S:D614G, S:P681H, S:T716I	Alpha variant-lineage B.1.1.7 from UK (S:N501Y, S:A570D, S:D614G, S:P681H, S:T716I)
K-4-123	00/04/06	Alborz	Karaj	S:N501Y, S:A570D, S:D614G, S:P681H, S:T716I	Alpha variant-lineage B.1.1.7 from UK (S:N501Y, S:A570D, S:D614G, S:P681H, S:T716I)
SH-04-107	00/04/06	Fars	Gerash	S:N501Y, S:A570D, S:D614G, S:P681H, S:T716I	Alpha variant-lineage B.1.1.7 from UK (S:N501Y, S:A570D, S:D614G, S:P681H, S:T716I)
SH-04-109	00/04/06	Fars	Gerash	S:N501Y, S:A570D, S:D614G, S:P681H, S:T716I	Alpha variant-lineage B.1.1.7 from UK (S:N501Y, S:A570D, S:D614G, S:P681H, S:T716I)
SH-04-110	00/04/06	Fars	Gerash	S:N501Y, S:A570D, S:D614G, S:P681H, S:T716I	Alpha variant-lineage B.1.1.7 from UK (S:N501Y, S:A570D, S:D614G, S:P681H, S:T716I)
15351	00/04/06	Tehran	Tehran	S:N501Y, S:A570D, S:D614G, S:P681H, S:T716I	Alpha variant-lineage B.1.1.7 from UK (S:N501Y, S:A570D, S:D614G, S:P681H, S:T716I)
15362	00/04/06	Tehran	Tehran	S:N501Y, S:A570D, S:D614G, S:P681H, S:T716I	Alpha variant-lineage B.1.1.7 from UK (S:N501Y, S:A570D, S:D614G, S:P681H, S:T716I)
15341	00/04/06	Tehran	Tehran	S:N501Y, S:A570D, S:D614G, S:P681H, S:T716I	Alpha variant-lineage B.1.1.7 from UK (S:N501Y, S:A570D, S:D614G, S:P681H, S:T716I)
T-I-04-113	00/04/06	Tehran	Tehran	S:N501Y, S:A570D, S:D614G, S:P681H, S:T716I	Alpha variant-lineage B.1.1.7 from UK (S:N501Y, S:A570D, S:D614G, S:P681H, S:T716I)
T-I-04-124	00/04/06	Tehran	Tehran	S:N501Y, S:A570D, S:D614G, S:P681H, S:T716I	Alpha variant-lineage B.1.1.7 from UK (S:N501Y, S:A570D, S:D614G, S:P681H, S:T716I)
T-I-04-125	00/04/06	Tehran	Tehran	S:N501Y, S:A570D, S:D614G, S:P681H, S:T716I	Alpha variant-lineage B.1.1.7 from UK (S:N501Y, S:A570D, S:D614G, S:P681H, S:T716I)
K-4-127	00/04/07	Alborz	Karaj	S:N501Y, S:A570D, S:D614G, S:P681H, S:T716I	Alpha variant-lineage B.1.1.7 from UK (S:N501Y, S:A570D, S:D614G, S:P681H, S:T716I)
15415	00/04/08	Tehran	Tehran	S:N501Y, S:A570D, S:D614G, S:P681H, S:T716I	Alpha variant-lineage B.1.1.7 from UK (S:N501Y, S:A570D, S:D614G, S:P681H, S:T716I)
T-I-04-117	00/04/08	Tehran	Tehran	S:N501Y, S:A570D, S:D614G, S:P681H, S:T716I	Alpha variant-lineage B.1.1.7 from UK (S:N501Y, S:A570D, S:D614G, S:P681H, S:T716I)
T-I-04-132	00/04/08	Tehran	Tehran	S:N501Y, S:A570D, S:D614G, S:P681H, S:T716I	Alpha variant-lineage B.1.1.7 from UK (S:N501Y, S:A570D, S:D614G, S:P681H, S:T716I)
T-T-4-111	00/04/09	Tehran	Tehran	S:N501Y, S:A570D, S:D614G, S:P681H, S:T716I	Alpha variant-lineage B.1.1.7 from UK (S:N501Y, S:A570D, S:D614G, S:P681H, S:T716I)
T-I-04-128	00/04/10	Tehran	Tehran	S:N501Y, S:A570D, S:D614G, S:P681H, S:T716I	Alpha variant-lineage B.1.1.7 from UK (S:N501Y, S:A570D, S:D614G, S:P681H, S:T716I)
S.04.105	00/04/11	Semnan	Semnan	S:N501Y, S:A570D, S:D614G, S:P681H, S:T716I	Alpha variant-lineage B.1.1.7 from UK (S:N501Y, S:A570D, S:D614G, S:P681H, S:T716I)
S.04.110	00/04/11	Semnan	Semnan	S:N501Y, S:A570D, S:D614G, S:P681H, S:T716I	Alpha variant-lineage B.1.1.7 from UK (S:N501Y, S:A570D, S:D614G, S:P681H, S:T716I)
S.04.111	00/04/11	Semnan	Semnan	S:N501Y, S:A570D, S:D614G, S:P681H, S:T716I	Alpha variant-lineage B.1.1.7 from UK (S:N501Y, S:A570D, S:D614G, S:P681H, S:T716I)
S.04.113	00/04/11	Semnan	Garmsar	S:N501Y, S:A570D, S:D614G, S:P681H, S:T716I	Alpha variant-lineage B.1.1.7 from UK (S:N501Y, S:A570D, S:D614G, S:P681H, S:T716I)
S.04-102	00/04/11	Semnan	Semnan	S:N501Y, S:A570D, S:D614G, S:P681H, S:T716I	Alpha variant-lineage B.1.1.7 from UK (S:N501Y, S:A570D, S:D614G, S:P681H, S:T716I)
SIS-04-123	00/04/12	Sistan and Baluchestan	Zahedan	S:N501Y, S:A570D, S:D614G, S:P681H, S:T716I	Alpha variant-lineage B.1.1.7 from UK (S:N501Y, S:A570D, S:D614G, S:P681H, S:T716I)
15491	00/04/12	Tehran	Tehran	S:N501Y, S:A570D, S:D614G, S:P681H, S:T716I	Alpha variant-lineage B.1.1.7 from UK (S:N501Y, S:A570D, S:D614G, S:P681H, S:T716I)
15632	00/04/15	Tehran	Tehran	S:N501Y, S:A570D, S:D614G, S:P681H, S:T716I	Alpha variant-lineage B.1.1.7 from UK (S:N501Y, S:A570D, S:D614G, S:P681H, S:T716I)
15651	00/04/15	Tehran	Tehran	S:N501Y, S:A570D, S:D614G, S:P681H, S:T716I	Alpha variant-lineage B.1.1.7 from UK (S:N501Y, S:A570D, S:D614G, S:P681H, S:T716I)
15639	00/04/15	Tehran	Tehran	S:N501Y, S:A570D, S:D614G, S:P681H, S:T716I	Alpha variant-lineage B.1.1.7 from UK (S:N501Y, S:A570D, S:D614G, S:P681H, S:T716I)
K-05-166	00/05/03	Alborz	Karaj	S:N501Y, S:A570D, S:D614G, S:P681H, S:T716I	Alpha variant-lineage B.1.1.7 from UK (S:N501Y, S:A570D, S:D614G, S:P681H, S:T716I)
16350	00/05/03	Tehran	Tehran	S:N501Y, S:A570D, S:D614G, S:P681H, S:T716I	Alpha variant-lineage B.1.1.7 from UK (S:N501Y, S:A570D, S:D614G, S:P681H, S:T716I)
K-05-164	00/05/04	Alborz	Karaj	S:N501Y, S:A570D, S:D614G, S:P681H, S:T716I	Alpha variant-lineage B.1.1.7 from UK (S:N501Y, S:A570D, S:D614G, S:P681H, S:T716I)
K-05-169	00/05/04	Alborz	Karaj	S:N501Y, S:A570D, S:D614G, S:P681H, S:T716I	Alpha variant-lineage B.1.1.7 from UK (S:N501Y, S:A570D, S:D614G, S:P681H, S:T716I)
T-T-5-120	00/05/06	Tehran	Tehran	S:N501Y, S:A570D, S:D614G, S:P681H, S:T716I	Alpha variant-lineage B.1.1.7 from UK (S:N501Y, S:A570D, S:D614G, S:P681H, S:T716I)
T-I-5-114	00/05/10	Tehran	Tehran	S:N501Y, S:A570D, S:D614G, S:P681H, S:T716I	Alpha variant-lineage B.1.1.7 from UK (S:N501Y, S:A570D, S:D614G, S:P681H, S:T716I)
TI-03-115	00/03/10	Tehran	Tehran	S:N501Y, S:A570D, S:D614G, S:P681H	Alpha variant-lineage B.1.1.7 from UK (S:N501Y, S:A570D, S:D614G, S:P681H, S:T716I)
KASH-02-124	00/01/31	Isfahan	Kashan	S:N501Y, S:A570D, S:D614G, S:P681H	Alpha variant-lineage B.1.1.7 from UK (S:N501Y; S:A570D; S:D614G; S:P681H; S:T716I)
TI-02-147	00/02/19	Tehran	Tehran	S:N501Y, S:A570D, S:D614G, S:P681H	Alpha variant-lineage B.1.1.7 from UK (S:N501Y; S:A570D; S:D614G; S:P681H; S:T716I)
13802	00/02/05	Tehran	Tehran	S:N501Y, S:A570D, S:D614G, S:P681H, S:T716I, S:T678I	Alpha variant-lineage B.1.1.7 from UK + S:T678I
KASH-02-113	00/01/29	Isfahan	Kashan	S:A475A, S:L699I, S:N501Y, S:A570D, S:D614G, S:P681H, S:T716I	Alpha variant-lineage B.1.1.7 from UK + S:A475A + S:L699I
K-05-142	00/05/01	Alborz	Karaj	S:N501Y, S:A570D, S:D614G, S:P681H, S:T716I, S:F490S	Alpha variant-lineage B.1.1.7 from UK + S:F490S
14069	00/02/08	Tehran	Tehran	S:G485R, S:N501Y, S:A570D, S:D614G, S:P681H, S:T716I	Alpha variant-lineage B.1.1.7 from UK + S:G485R
KRJ-03-126	00/03/03	Alborz	Karaj	S:L452R, S:N501Y, S:A570D, S:D614G, S:P681H, S:T716I	Alpha variant-lineage B.1.1.7 from UK + S:L452R
KRJ-01-138	00/01/04	Alborz	Karaj	S:L699I, S:N501Y, S:A570D, S:D614G, S:P681H, S:T716I	Alpha variant-lineage B.1.1.7 from UK + S:L699I
KRJ-01-139	00/01/04	Alborz	Karaj	S:L699I, S:N501Y, S:A570D, S:D614G, S:P681H, S:T716I	Alpha variantlineage B.1.1.7 from UK + S:L699I
TI-01-123	00/01/05	Tehran	Tehran	S:L699I, S:N501Y, S:A570D, S:D614G, S:P681H, S:T716I	Alpha variant-lineage B.1.1.7 from UK + S:L699I
KRJ-01-128	00/01/06	Alborz	Karaj	S:L699I, S:N501Y, S:A570D, S:D614G, S:P681H, S:T716I	Alpha variant-lineage B.1.1.7 from UK + S:L699I
KRJ-01-131	00/01/08	Alborz	Karaj	S:L699I, S:N501Y, S:A570D, S:D614G, S:P681H, S:T716I	Alpha variant-lineage B.1.1.7 from UK + S:L699I
KRJ-01-126	00/01/08	Alborz	Karaj	S:L699I, S:N501Y, S:A570D, S:D614G, S:P681H, S:T716I	Alpha variant-lineage B.1.1.7 from UK + S:L699I
TI-01-108	00/01/09	Tehran	Tehran	S:L699I, S:N501Y, S:A570D, S:D614G, S:P681H, S:T716I	Alpha variant-lineage B.1.1.7 from UK + S:L699I
KRJ-01-111	00/01/11	Alborz	Karaj	S:L699I, S:N501Y, S:A570D, S:D614G, S:P681H, S:T716I	Alpha variant-lineage B.1.1.7 from UK + S:L699I
KRJ-01-112	00/01/11	Alborz	Karaj	S:L699I, S:N501Y, S:A570D, S:D614G, S:P681H, S:T716I	Alpha variant-lineage B.1.1.7 from UK + S:L699I
KRJ-01-132	00/01/13	Alborz	Karaj	S:L699I, S:N501Y, S:A570D, S:D614G, S:P681H, S:T716I	Alpha variant-lineage B.1.1.7 from UK + S:L699I
TT-01-105	00/01/15	Tehran	Tehran	S:L699I, S:N501Y, S:A570D, S:D614G, S:P681H, S:T716I	Alpha variant-lineage B.1.1.7 from UK + S:L699I
TT-01-108	00/01/15	Tehran	Tehran	S:L699I, S:N501Y, S:A570D, S:D614G, S:P681H, S:T716I	Alpha variant-lineage B.1.1.7 from UK + S:L699I
TI-01-134	00/01/16	Tehran	Tehran	S:L699I, S:N501Y, S:A570D, S:D614G, S:P681H, S:T716I	Alpha variant-lineage B.1.1.7 from UK + S:L699I
TI-01-137	00/01/17	Tehran	Tehran	S:L699I, S:N501Y, S:A570D, S:D614G, S:P681H, S:T716I	Alpha variant-lineage B.1.1.7 from UK + S:L699I
8-GOR-01-111	00/01/23	Golestan	Gorgan	S:L699I, S:N501Y, S:A570D, S:D614G, S:P681H, S:T716I	Alpha variant-lineage B.1.1.7 from UK + S:L699I
14084	00/02/09	Tehran	Tehran	S:L699I, S:N501Y, S:A570D, S:D614G, S:P681H, S:T716I	Alpha variant-lineage B.1.1.7 from UK + S:L699I
14093	00/02/09	Tehran	Tehran	S:L699I, S:N501Y, S:A570D, S:D614G, S:P681H, S:T716I	Alpha variant-lineage B.1.1.7 from UK + S:L699I
14125	00/02/11	Tehran	Tehran	S:L699I, S:N501Y, S:A570D, S:D614G, S:P681H, S:T716I	Alpha variant-lineage B.1.1.7 from UK + S:L699I
14147	00/02/12	Tehran	Tehran	S:L699I, S:N501Y, S:A570D, S:D614G, S:P681H, S:T716I	Alpha variant-lineage B.1.1.7 from UK + S:L699I
14227	00/02/13	Tehran	Tehran	S:L699I, S:N501Y, S:A570D, S:D614G, S:P681H, S:T716I	Alpha variant-lineage B.1.1.7 from UK + S:L699I
KASH-02-107	00/01/28	Isfahan	Kashan	S:L699I, S:N501Y, S:A570D, S:D614G, S:P681H, S:T716I	Alpha variant-lineage B.1.1.7 from UK + S:L699I
KASH-02-101	00/01/28	Isfahan	Kashan	S:L699I, S:N501Y, S:A570D, S:D614G, S:P681H, S:T716I	Alpha variant-lineage B.1.1.7 from UK + S:L699I
KASH-02-102	00/01/28	Isfahan	Kashan	S:L699I, S:N501Y, S:A570D, S:D614G, S:P681H, S:T716I	Alpha variant-lineage B.1.1.7 from UK + S:L699I
KASH-02-103	00/01/28	Isfahan	Kashan	S:L699I, S:N501Y, S:A570D, S:D614G, S:P681H, S:T716I	Alpha variant-lineage B.1.1.7 from UK + S:L699I
KASH-02-131	00/01/31	Isfahan	Kashan	S:L699I, S:N501Y, S:A570D, S:D614G, S:P681H, S:T716I	Alpha variant-lineage B.1.1.7 from UK + S:L699I
KASH-02-133	00/02/01	Isfahan	Kashan	S:L699I, S:N501Y, S:A570D, S:D614G, S:P681H, S:T716I	Alpha variant-lineage B.1.1.7 from UK + S:L699I
R13671	00/02/02	Tehran	Tehran	S:L699I, S:N501Y, S:A570D, S:D614G, S:P681H, S:T716I	Alpha variant-lineage B.1.1.7 from UK + S:L699I
13751	00/02/04	Tehran	Tehran	S:L699I, S:N501Y, S:A570D, S:D614G, S:P681H, S:T716I	Alpha variant-lineage B.1.1.7 from UK + S:L699I
13871	00/02/05	Tehran	Tehran	S:L699I, S:N501Y, S:A570D, S:D614G, S:P681H, S:T716I	Alpha variant-lineage B.1.1.7 from UK + S:L699I
RASH-02-105	00/02/06	Gilan	Masal	S:L699I, S:N501Y, S:A570D, S:D614G, S:P681H, S:T716I	Alpha variant-lineage B.1.1.7 from UK + S:L699I
RASH-02-107	00/02/06	Gilan	Rasht	S:L699I, S:N501Y, S:A570D, S:D614G, S:P681H, S:T716I	Alpha variant-lineage B.1.1.7 from UK + S:L699I
RASH-02-123	00/02/06	Gilan	Rudbar	S:L699I, S:N501Y, S:A570D, S:D614G, S:P681H, S:T716I	Alpha variant-lineage B.1.1.7 from UK + S:L699I
RASH-02-124	00/02/06	Gilan	Rudbar	S:L699I, S:N501Y, S:A570D, S:D614G, S:P681H, S:T716I	Alpha variant-lineage B.1.1.7 from UK + S:L699I
RASH-02-106	00/02/06	Gilan	Anzali	S:L699I, S:N501Y, S:A570D, S:D614G, S:P681H, S:T716I	Alpha variant-lineage B.1.1.7 from UK + S:L699I
RASH-02-112	00/02/06	Gilan	Rasht	S:L699I, S:N501Y, S:A570D, S:D614G, S:P681H, S:T716I	Alpha variant-lineage B.1.1.7 from UK + S:L699I
RASH-02-114	00/02/06	Gilan	Rasht	S:L699I, S:N501Y, S:A570D, S:D614G, S:P681H, S:T716I	Alpha variant-lineage B.1.1.7 from UK + S:L699I
RASH-02-117	00/02/06	Gilan	Lahijan	S:L699I, S:N501Y, S:A570D, S:D614G, S:P681H, S:T716I	Alpha variant-lineage B.1.1.7 from UK + S:L699I
RASH-02-120	00/02/06	Gilan	Rudbar	S:L699I, S:N501Y, S:A570D, S:D614G, S:P681H, S:T716I	Alpha variant-lineage B.1.1.7 from UK + S:L699I
RASH-02-113	00/02/06	Gilan	Rasht	S:L699I, S:N501Y, S:A570D, S:D614G, S:P681H, S:T716I	Alpha variant-lineage B.1.1.7 from UK + S:L699I
13976	00/02/06	Tehran	Tehran	S:L699I, S:N501Y, S:A570D, S:D614G, S:P681H, S:T716I	Alpha variant-lineage B.1.1.7 from UK + S:L699I
RASH-02-133	00/02/07	Gilan	Masal	S:L699I, S:N501Y, S:A570D, S:D614G, S:P681H, S:T716I	Alpha variant-lineage B.1.1.7 from UK + S:L699I
RASH-02-144	00/02/07	Gilan	Rasht	S:L699I, S:N501Y, S:A570D, S:D614G, S:P681H, S:T716I	Alpha variant-lineage B.1.1.7 from UK + S:L699I
RASH-02-132	00/02/07	Gilan	Amlash	S:L699I, S:N501Y, S:A570D, S:D614G, S:P681H, S:T716I	Alpha variant-lineage B.1.1.7 from UK + S:L699I
RASH-02-143	00/02/07	Gilan	Rasht	S:L699I, S:N501Y, S:A570D, S:D614G, S:P681H, S:T716I	Alpha variant-lineage B.1.1.7 from UK + S:L699I
13998	00/02/07	Tehran	Tehran	S:L699I, S:N501Y, S:A570D, S:D614G, S:P681H, S:T716I	Alpha variant-lineage B.1.1.7 from UK + S:L699I
TT-02-103	00/02/13	Tehran	Tehran	S:L699I, S:N501Y, S:A570D, S:D614G, S:P681H, S:T716I	Alpha variant-lineage B.1.1.7 from UK + S:L699I
TT-02-108	00/02/13	Tehran	Tehran	S:L699I, S:N501Y, S:A570D, S:D614G, S:P681H, S:T716I	Alpha variant-lineage B.1.1.7 from UK + S:L699I
TT-02-113	00/02/13	Tehran	Tehran	S:L699I, S:N501Y, S:A570D, S:D614G, S:P681H, S:T716I	Alpha variant-lineage B.1.1.7 from UK + S:L699I
TT-02-114	00/02/13	Tehran	Tehran	S:L699I, S:N501Y, S:A570D, S:D614G, S:P681H, S:T716I	Alpha variant-lineage B.1.1.7 from UK + S:L699I
TT-02-116	00/02/13	Tehran	Tehran	S:L699I, S:N501Y, S:A570D, S:D614G, S:P681H, S:T716I	Alpha variant-lineage B.1.1.7 from UK + S:L699I
TT-02-119	00/02/13	Tehran	Tehran	S:L699I, S:N501Y, S:A570D, S:D614G, S:P681H, S:T716I	Alpha variant-lineage B.1.1.7 from UK + S:L699I
TI-02-104	00/02/19	Tehran	Tehran	S:L699I, S:N501Y, S:A570D, S:D614G, S:P681H, S:T716I	Alpha variant-lineage B.1.1.7 from UK + S:L699I
TI-02-106	00/02/19	Tehran	Tehran	S:L699I, S:N501Y, S:A570D, S:D614G, S:P681H, S:T716I	Alpha variant-lineage B.1.1.7 from UK + S:L699I
TI-02-113	00/02/19	Tehran	Tehran	S:L699I, S:N501Y, S:A570D, S:D614G, S:P681H, S:T716I	Alpha variant-lineage B.1.1.7 from UK + S:L699I
TI-02-115	00/02/19	Tehran	Tehran	S:L699I, S:N501Y, S:A570D, S:D614G, S:P681H, S:T716I	Alpha variant-lineage B.1.1.7 from UK + S:L699I
TI-02-121	00/02/19	Tehran	Tehran	S:L699I, S:N501Y, S:A570D, S:D614G, S:P681H, S:T716I	Alpha variant-lineage B.1.1.7 from UK + S:L699I
TI-02-122	00/02/19	Tehran	Tehran	S:L699I, S:N501Y, S:A570D, S:D614G, S:P681H, S:T716I	Alpha variant-lineage B.1.1.7 from UK + S:L699I
TI-02-126	00/02/19	Tehran	Tehran	S:L699I, S:N501Y, S:A570D, S:D614G, S:P681H, S:T716I	Alpha variant-lineage B.1.1.7 from UK + S:L699I
TI-02-128	00/02/19	Tehran	Tehran	S:L699I, S:N501Y, S:A570D, S:D614G, S:P681H, S:T716I	Alpha variant-lineage B.1.1.7 from UK + S:L699I
TI-02-103	00/02/19	Tehran	Tehran	S:L699I, S:N501Y, S:A570D, S:D614G, S:P681H, S:T716I	Alpha variant-lineage B.1.1.7 from UK + S:L699I
TI-02-134	00/02/19	Tehran	Tehran	S:L699I, S:N501Y, S:A570D, S:D614G, S:P681H, S:T716I	Alpha variant-lineage B.1.1.7 from UK + S:L699I
TI-02-145	00/02/19	Tehran	Tehran	S:L699I, S:N501Y, S:A570D, S:D614G, S:P681H, S:T716I	Alpha variant-lineage B.1.1.7 from UK + S:L699I
TI-02-129	00/02/19	Tehran	Tehran	S:L699I, S:N501Y, S:A570D, S:D614G, S:P681H, S:T716I	Alpha variant-lineage B.1.1.7 from UK + S:L699I
TI-02-132	00/02/19	Tehran	Tehran	S:L699I, S:N501Y, S:A570D, S:D614G, S:P681H, S:T716I	Alpha variant-lineage B.1.1.7 from UK + S:L699I
TI-02-143	00/02/19	Tehran	Tehran	S:L699I, S:N501Y, S:A570D, S:D614G, S:P681H, S:T716I	Alpha variant-lineage B.1.1.7 from UK + S:L699I
TI-02-108	00/02/19	Tehran	Tehran	S:L699I, S:N501Y, S:A570D, S:D614G, S:P681H, S:T716I	Alpha variant-lineage B.1.1.7 from UK + S:L699I
TI-02-110	00/02/19	Tehran	Tehran	S:L699I, S:N501Y, S:A570D, S:D614G, S:P681H, S:T716I	Alpha variant-lineage B.1.1.7 from UK + S:L699I
TI-02-138	00/02/19	Tehran	Tehran	S:L699I, S:N501Y, S:A570D, S:D614G, S:P681H, S:T716I	Alpha variant-lineage B.1.1.7 from UK + S:L699I
R14418	00/02/22	Tehran	Tehran	S:L699I, S:N501Y, S:A570D, S:D614G, S:P681H, S:T716I	Alpha variant-lineage B.1.1.7 from UK + S:L699I
R14594	00/02/29	Tehran	Tehran	S:L699I, S:N501Y, S:A570D, S:D614G, S:P681H, S:T716I	Alpha variant-lineage B.1.1.7 from UK + S:L699I
KRJ-03-142	00/03/01	Alborz	Karaj	S:L699I, S:N501Y, S:A570D, S:D614G, S:P681H, S:T716I	Alpha variant-lineage B.1.1.7 from UK + S:L699I
KRJ-03-143	00/03/01	Alborz	Karaj	S:L699I, S:N501Y, S:A570D, S:D614G, S:P681H, S:T716I	Alpha variant-lineage B.1.1.7 from UK + S:L699I
KRJ-03-145	00/03/01	Alborz	Karaj	S:L699I, S:N501Y, S:A570D, S:D614G, S:P681H, S:T716I	Alpha variant-lineage B.1.1.7 from UK + S:L699I
KRJ-03-101	00/03/01	Alborz	Karaj	S:L699I, S:N501Y, S:A570D, S:D614G, S:P681H, S:T716I	Alpha variant-lineage B.1.1.7 from UK + S:L699I
KRJ-03-109	00/03/01	Alborz	Karaj	S:L699I, S:N501Y, S:A570D, S:D614G, S:P681H, S:T716I	Alpha variant-lineage B.1.1.7 from UK + S:L699I
KRJ-03-144	00/03/01	Alborz	Karaj	S:L699I, S:N501Y, S:A570D, S:D614G, S:P681H, S:T716I	Alpha variant-lineage B.1.1.7 from UK + S:L699I
KRJ-03-137	00/03/01	Alborz	Karaj	S:L699I, S:N501Y, S:A570D, S:D614G, S:P681H, S:T716I	Alpha variant-lineage B.1.1.7 from UK + S:L699I
KRJ-03-102	00/03/01	Alborz	Karaj	S:L699I, S:N501Y, S:A570D, S:D614G, S:P681H, S:T716I	Alpha variant-lineage B.1.1.7 from UK + S:L699I
KRJ-03-110	00/03/01	Alborz	Karaj	S:L699I, S:N501Y, S:A570D, S:D614G, S:P681H, S:T716I	Alpha variant-lineage B.1.1.7 from UK + S:L699I
KRJ-03-117	00/03/02	Alborz	Karaj	S:L699I, S:N501Y, S:A570D, S:D614G, S:P681H	Alpha variant-lineage B.1.1.7 from UK + S:L699I
KRJ-03-121	00/03/02	Alborz	Karaj	S:L699I, S:N501Y, S:A570D, S:D614G, S:P681H, S:T716I	Alpha variant-lineage B.1.1.7 from UK + S:L699I
KRJ-03-124	00/03/02	Alborz	Karaj	S:L699I, S:N501Y, S:A570D, S:D614G, S:P681H, S:T716I	Alpha variant-lineage B.1.1.7 from UK + S:L699I
KRJ-03-125	00/03/02	Alborz	Karaj	S:L699I, S:N501Y, S:A570D, S:D614G, S:P681H, S:T716I	Alpha variant-lineage B.1.1.7 from UK + S:L699I
KRJ-03-140	00/03/03	Alborz	Karaj	S:L699I, S:N501Y, S:A570D, S:D614G, S:P681H, S:T716I	Alpha variant-lineage B.1.1.7 from UK + S:L699I
KRJ-03-139	00/03/03	Alborz	Karaj	S:L699I, S:N501Y, S:A570D, S:D614G, S:P681H, S:T716I	Alpha variant-lineage B.1.1.7 from UK + S:L699I
KRJ-03-131	00/03/03	Alborz	Karaj	S:L699I, S:N501Y, S:A570D, S:D614G, S:P681H, S:T716I	Alpha variant-lineage B.1.1.7 from UK + S:L699I
KRJ-03-132	00/03/03	Alborz	Karaj	S:L699I, S:N501Y, S:A570D, S:D614G, S:P681H, S:T716I	Alpha variant-lineage B.1.1.7 from UK + S:L699I
KRJ-03-133	00/03/03	Alborz	Karaj	S:L699I, S:N501Y, S:A570D, S:D614G, S:P681H, S:T716I	Alpha variant-lineage B.1.1.7 from UK + S:L699I
KRJ-03-134	00/03/03	Alborz	Karaj	S:L699I, S:N501Y, S:A570D, S:D614G, S:P681H, S:T716I	Alpha variant-lineage B.1.1.7 from UK + S:L699I
KRJ-03-135	00/03/03	Alborz	Karaj	S:L699I, S:N501Y, S:A570D, S:D614G, S:P681H, S:T716I	Alpha variant-lineage B.1.1.7 from UK + S:L699I
KRJ-03-127	00/03/03	Alborz	Karaj	S:L699I, S:N501Y, S:A570D, S:D614G, S:P681H, S:T716I	Alpha variant-lineage B.1.1.7 from UK + S:L699I
KRJ-03-128	00/03/03	Alborz	Karaj	S:L699I, S:N501Y, S:A570D, S:D614G, S:P681H, S:T716I	Alpha variant-lineage B.1.1.7 from UK + S:L699I
ZAH-03-113	00/03/03	Sistan and Baluchestan	Zahedan	S:L699I, S:N501Y, S:A570D, S:D614G, S:P681H, S:T716I	Alpha variant-lineage B.1.1.7 from UK + S:L699I
SEM-03-103	00/03/04	Semnan	Garmsar	S:L699I, S:N501Y, S:A570D, S:D614G, S:P681H, S:T716I	Alpha variant-lineage B.1.1.7 from UK + S:L699I
ZAH-03-104	00/03/04	Sistan and Baluchestan	Zahedan	S:L699I, S:N501Y, S:A570D, S:D614G, S:P681H, S:T716I	Alpha variant-lineage B.1.1.7 from UK + S:L699I
BAB-03-110	00/03/05	Mazandaran	Babol	S:L699I, S:N501Y, S:A570D, S:D614G, S:P681H, S:T716I	Alpha variant-lineage B.1.1.7 from UK + S:L699I
BAB-03-112	00/03/06	Mazandaran	Babol	S:L699I, S:N501Y, S:A570D, S:D614G, S:P681H, S:T716I	Alpha variant-lineage B.1.1.7 from UK + S:L699I
ZAH-03-124	00/03/06	Sistan and Baluchestan	Zahedan	S:L699I, S:N501Y, S:A570D, S:D614G, S:P681H, S:T716I	Alpha variant-lineage B.1.1.7 from UK + S:L699I
SEM-03-115	00/03/07	Semnan	Semnan	S:L699I, S:N501Y, S:A570D, S:D614G, S:P681H, S:T716I	Alpha variant-lineage B.1.1.7 from UK + S:L699I
SEM-03-116	00/03/07	Semnan	Semnan	S:L699I, S:N501Y, S:A570D, S:D614G, S:P681H, S:T716I	Alpha variant-lineage B.1.1.7 from UK + S:L699I
SEM-03-117	00/03/07	Semnan	Aradan	S:L699I, S:N501Y, S:A570D, S:D614G, S:P681H, S:T716I	Alpha variant-lineage B.1.1.7 from UK + S:L699I
ZAH-03-119	00/03/08	Sistan and Baluchestan	Zahedan	S:L699I, S:N501Y, S:A570D, S:D614G, S:P681H, S:T716I	Alpha variant-lineage B.1.1.7 from UK + S:L699I
ZAH-03-126	00/03/09	Sistan and Baluchestan	Zahedan	S:L699I, S:N501Y, S:A570D, S:D614G, S:P681H, S:T716I	Alpha variant-lineage B.1.1.7 from UK + S:L699I
ZAH-03-128	00/03/09	Sistan and Baluchestan	Zahedan	S:L699I, S:N501Y, S:A570D, S:D614G, S:P681H, S:T716I	Alpha variant-lineage B.1.1.7 from UK + S:L699I
SEM-03-131	00/03/10	Semnan	Garmsar	S:L699I, S:N501Y, S:A570D, S:D614G, S:P681H, S:T716I	Alpha variant-lineage B.1.1.7 from UK + S:L699I
TT-03-120	00/03/10	Tehran	Tehran	S:L699I, S:N501Y, S:A570D, S:D614G, S:P681H, S:T716I	Alpha variant-lineage B.1.1.7 from UK + S:L699I
TT-03-114	00/03/10	Tehran	Tehran	S:L699I, S:N501Y, S:A570D, S:D614G, S:P681H, S:T716I	Alpha variant-lineage B.1.1.7 from UK + S:L699I
TT-03-115	00/03/10	Tehran	Tehran	S:L699I, S:N501Y, S:A570D, S:D614G, S:P681H, S:T716I	Alpha variant-lineage B.1.1.7 from UK + S:L699I
TT-03-116	00/03/10	Tehran	Tehran	S:L699I, S:N501Y, S:A570D, S:D614G, S:P681H, S:T716I	Alpha variant-lineage B.1.1.7 from UK + S:L699I
TT-03-118	00/03/10	Tehran	Tehran	S:L699I, S:N501Y, S:A570D, S:D614G, S:P681H, S:T716I	Alpha variant-lineage B.1.1.7 from UK + S:L699I
TI-03-117	00/03/10	Tehran	Tehran	S:L699I, S:N501Y, S:A570D, S:D614G, S:P681H, S:T716I	Alpha variant-lineage B.1.1.7 from UK + S:L699I
TI-03-116	00/03/10	Tehran	Tehran	S:L699I, S:N501Y, S:A570D, S:D614G, S:P681H, S:T716I	Alpha variant-lineage B.1.1.7 from UK + S:L699I
TI-03-122	00/03/10	Tehran	Tehran	S:L699I, S:N501Y, S:A570D, S:D614G, S:P681H, S:T716I	Alpha variant-lineage B.1.1.7 from UK + S:L699I
TI-03-123	00/03/10	Tehran	Tehran	S:L699I, S:N501Y, S:A570D, S:D614G, S:P681H, S:T716I	Alpha variant-lineage B.1.1.7 from UK + S:L699I
TI-03-103	00/03/10	Tehran	Tehran	S:L699I, S:N501Y, S:A570D, S:D614G, S:P681H, S:T716I	Alpha variant-lineage B.1.1.7 from UK + S:L699I
TI-03-105	00/03/10	Tehran	Tehran	S:L699I, S:N501Y, S:A570D, S:D614G, S:P681H, S:T716I	Alpha variant-lineage B.1.1.7 from UK + S:L699I
TI-03-113	00/03/10	Tehran	Tehran	S:L699I, S:N501Y, S:A570D, S:D614G, S:P681H, S:T716I	Alpha variant-lineage B.1.1.7 from UK + S:L699I
TI-03-118	00/03/10	Tehran	Tehran	S:L699I, S:N501Y, S:A570D, S:D614G, S:P681H, S:T716I	Alpha variant-lineage B.1.1.7 from UK + S:L699I
TI-03-107	00/03/10	Tehran	Tehran	S:L699I, S:N501Y, S:A570D, S:D614G, S:P681H, S:T716I	Alpha variant-lineage B.1.1.7 from UK + S:L699I
TI-03-108	00/03/10	Tehran	Tehran	S:L699I, S:N501Y, S:A570D, S:D614G, S:P681H, S:T716I	Alpha variant-lineage B.1.1.7 from UK + S:L699I
TI-03-114	00/03/10	Tehran	Tehran	S:L699I, S:N501Y, S:A570D, S:D614G, S:P681H, S:T716I	Alpha variant-lineage B.1.1.7 from UK + S:L699I
BAB-03-104	00/03/11	Mazandaran	Babol	S:L699I, S:N501Y, S:A570D, S:D614G, S:P681H, S:T716I	Alpha variant-lineage B.1.1.7 from UK + S:L699I
15094	00/03/25	Tehran	Tehran	S:L699I, S:N501Y, S:A570D, S:D614G, S:P681H, S:T716I	Alpha variant-lineage B.1.1.7 from UK + S:L699I
15140	00/03/27	Tehran	Tehran	S:L699I, S:N501Y, S:A570D, S:D614G, S:P681H, S:T716I	Alpha variant-lineage B.1.1.7 from UK + S:L699I
G.04.100	00/04/02	Golestan	Gorgan	S:L699I, S:N501Y, S:A570D, S:D614G, S:P681H, S:T716I	Alpha variant-lineage B.1.1.7 from UK + S:L699I
G-04-111	00/04/02	Golestan	Gorgan	S:L699I, S:N501Y, S:A570D, S:D614G, S:P681H, S:T716I	Alpha variant-lineage B.1.1.7 from UK + S:L699I
G-04-112	00/04/02	Golestan	Gorgan	S:L699I, S:N501Y, S:A570D, S:D614G, S:P681H, S:T716I	Alpha variant-lineage B.1.1.7 from UK + S:L699I
G-04-114	00/04/02	Golestan	Gorgan	S:L699I, S:N501Y, S:A570D, S:D614G, S:P681H, S:T716I	Alpha variant-lineage B.1.1.7 from UK + S:L699I
K-4-113	00/04/03	Alborz	Karaj	S:L699I, S:N501Y, S:A570D, S:D614G, S:P681H, S:T716I	Alpha variant-lineage B.1.1.7 from UK + S:L699I
K-4-116	00/04/03	Alborz	Karaj	S:L699I, S:N501Y, S:A570D, S:D614G, S:P681H, S:T716I	Alpha variant-lineage B.1.1.7 from UK + S:L699I
KH-04-108	00/04/03	Markazi	Khomein	S:L699I, S:N501Y, S:A570D, S:D614G, S:P681H, S:T716I	Alpha variant-lineage B.1.1.7 from UK + S:L699I
15296	00/04/03	Tehran	Tehran	S:L699I, S:N501Y, S:A570D, S:D614G, S:P681H, S:T716I	Alpha variant-lineage B.1.1.7 from UK + S:L699I
T-I-04-105	00/04/03	Tehran	Tehran	S:L699I, S:N501Y, S:A570D, S:D614G, S:P681H, S:T716I	Alpha variant-lineage B.1.1.7 from UK + S:L699I
KH-04-112	00/04/06	Markazi	Khomein	S:L699I, S:N501Y, S:A570D, S:D614G, S:P681H, S:T716I	Alpha variant-lineage B.1.1.7 from UK + S:L699I
KH-04-113	00/04/07	Markazi	Khomein	S:L699I, S:N501Y, S:A570D, S:D614G, S:P681H, S:T716I	Alpha variant-lineage B.1.1.7 from UK + S:L699I
T-I-04-116	00/04/07	Tehran	Tehran	S:L699I, S:N501Y, S:A570D, S:D614G, S:P681H, S:T716I	Alpha variant-lineage B.1.1.7 from UK + S:L699I
T-I-04-131	00/04/07	Tehran	Tehran	S:L699I, S:N501Y, S:A570D, S:D614G, S:P681H, S:T716I	Alpha variant-lineage B.1.1.7 from UK + S:L699I
SH-04-111	00/04/08	Fars	Gerash	S:L699I, S:N501Y, S:A570D, S:D614G, S:P681H, S:T716I	Alpha variant-lineage B.1.1.7 from UK + S:L699I
15391	00/04/08	Tehran	Tehran	S:L699I, S:N501Y, S:A570D, S:D614G, S:P681H, S:T716I	Alpha variant-lineage B.1.1.7 from UK + S:L699I
T-T-4-104	00/04/09	Tehran	Tehran	S:L699I, S:N501Y, S:A570D, S:D614G, S:P681H, S:T716I	Alpha variant-lineage B.1.1.7 from UK + S:L699I
T-T-4-106	00/04/09	Tehran	Tehran	S:L699I, S:N501Y, S:A570D, S:D614G, S:P681H, S:T716I	Alpha variant-lineage B.1.1.7 from UK + S:L699I
T-T-4-114	00/04/09	Tehran	Tehran	S:L699I, S:N501Y, S:A570D, S:D614G, S:P681H, S:T716I	Alpha variant-lineage B.1.1.7 from UK + S:L699I
SH-04-131	00/04/10	Fars	Gerash	S:L699I, S:N501Y, S:A570D, S:D614G, S:P681H, S:T716I	Alpha variant-lineage B.1.1.7 from UK + S:L699I
S.04.100	00/04/10	Semnan	Sorkheh	S:L699I, S:N501Y, S:A570D, S:D614G, S:P681H, S:T716I	Alpha variant-lineage B.1.1.7 from UK + S:L699I
S.04.103	00/04/11	Semnan	Semnan	S:L699I, S:N501Y, S:A570D, S:D614G, S:P681H, S:T716I	Alpha variant-lineage B.1.1.7 from UK + S:L699I
S.04.106	00/04/11	Semnan	Semnan	S:L699I, S:N501Y, S:A570D, S:D614G, S:P681H, S:T716I	Alpha variant-lineage B.1.1.7 from UK + S:L699I
S.04.107	00/04/11	Semnan	Semnan	S:L699I, S:N501Y, S:A570D, S:D614G, S:P681H, S:T716I	Alpha variant-lineage B.1.1.7 from UK + S:L699I
S.04.112	00/04/11	Semnan	Semnan	S:L699I, S:N501Y, S:A570D, S:D614G, S:P681H, S:T716I	Alpha variant-lineage B.1.1.7 from UK + S:L699I
T-I-04-119	00/04/12	Tehran	Tehran	S:L699I, S:N501Y, S:A570D, S:D614G, S:P681H, S:T716I	Alpha variant-lineage B.1.1.7 from UK + S:L699I
15874	00/04/21	Tehran	Tehran	S:L699I, S:N501Y, S:A570D, S:D614G, S:P681H, S:T716I	Alpha variant-lineage B.1.1.7 from UK + S:L699I
KRJ-03-115	00/03/02	Alborz	Karaj	S:L699I, S:N501Y, S:A570D, S:D614G, S:P681H	Alpha variant-lineage B.1.1.7 from UK + S:L699I
K-05-125	00/05/02	Alborz	Karaj	S:L699I, S:N501Y, S:A570D, S:D614G, S:P681H, S:T716I	Alpha variant-lineage B.1.1.7 from UK + S:L699I
TT-01-107	00/01/15	Tehran	Tehran	S:G476S, S:L699I, S:N501Y, S:A570D, S:D614G, S:P681H, S:T716I	Alpha variant-lineage B.1.1.7 from UK + S:L699I + S:G476S
KH-04-109	00/04/03	Markazi	Khomein	S:Q677H, S:L699I, S:N501Y, S:A570D, S:D614G, S:P681H, S:T716I	Alpha variant-lineage B.1.1.7 from UK + S:L699I + S:Q677H
KASH-02-129	00/01/31	Isfahan	Kashan	S:T678I, S:L699I, S:N501Y, S:A570D, S:D614G, S:P681H, S:T716I	Alpha variant-lineage B.1.1.7 from UK + S:L699I + S:T678I
KASH-02-126	00/01/31	Isfahan	Kashan	S:T678I, S:L699I, S:N501Y, S:A570D, S:D614G, S:P681H, S:T716I	Alpha variant-lineage B.1.1.7 from UK + S:L699I + S:T678I
KRJ-03-104	00/03/01	Alborz	Karaj	S:N501Y, S:A570D, S:D614G, S:P681H, S:T716I, S:L699I, S:V503V	Alpha variant-lineage B.1.1.7 from UK + S:L699I + S:V503V
KRJ-03-108	00/03/01	Alborz	Karaj	S:Q675H, S:N501Y, S:A570D, S:D614G, S:P681H, S:T716I	Alpha variant-lineage B.1.1.7 from UK + S:Q675H
TI-03-121	00/03/10	Tehran	Tehran	S:Q675H, S:N501Y, S:A570D, S:D614G, S:P681H, S:T716I	Alpha variant-lineage B.1.1.7 from UK + S:Q675H
RASH-02-126	00/02/06	Gilan	Fuman	S:R682R, S:N501Y, S:A570D, S:D614G, S:P681H, S:T716I	Alpha variant-lineage B.1.1.7 from UK + S:R682R
KRJ-01-137	00/01/03	Alborz	Karaj	S:S680S, S:N501Y, S:A570D, S:D614G, S:P681H, S:T716I	Alpha variant-lineage B.1.1.7 from UK + S:S680S
K-05-145	00/05/01	Alborz	Karaj	S:L699I, S:N501Y, S:A570D, S:D614G, S:P681H, S:T716I, S:T732I	Alpha variant-lineage B.1.1.7 from UK + S:T732I + S:L699I
ZA-01-111	00/01/05	Sistan and Baluchestan	Zahedan	S:A475V, S:D614G	Not assigned
ZA-01-114	00/01/06	Sistan and Baluchestan	Zahedan	S:S477N, S:D614G, S:Q564R, S:D568G	Not assigned
ZA-01-124	00/01/10	Sistan and Baluchestan	Zahedan	S:S477N, S:D614G, S:D574Y	Not assigned
ZAH-03-105	00/03/04	Sistan and Baluchestan	Zahedan	S:N616N, S:D614G, S:S477N	Not assigned
ZAH-03-107	00/03/04	Sistan and Baluchestan	Zahedan	S:R646H, S:N501Y, S:A570D, S:D614G, S:P681H, S:T716I, S:L582P, S:L585P	Not assigned
ZAH-03-112	00/03/07	Sistan and Baluchestan	Zahedan	S:D614G, S:N501Y	Not assigned
ZAH-03-111	00/03/09	Sistan and Baluchestan	Zahedan	S:D614G, S:N501Y	Not assigned
TT-03-107	00/03/10	Tehran	Tehran	S:L699I, S:N501Y, S:A570D, S:D614G, S:P681H, S:T716I, S:S698S	Not assigned
TT-03-112	00/03/10	Tehran	Tehran	S:L699I, S:N501Y, S:A570D, S:D614G, S:P681H, S:T716I, S:S698S	Not assigned
TT-03-102	00/03/10	Tehran	Tehran	S:A570D, S:D614G, S:P681H, S:T716I, S:N556N	Not assigned
T-I-04-129	00/04/01	Tehran	Tehran	S:S704L, S:N501Y, S:A570D, S:D614G, S:P681H, S:T716I	Not assigned
S.04.108	00/04/11	Semnan	Semnan	S:L699I, S:N501Y, S:A570D, S:D614G, S:P681H, S:T716I, S:A609A	Not assigned
S.04.109	00/04/11	Semnan	Semnan	S:L699I, S:N501Y, S:A570D, S:D614G, S:P681H, S:T716I, S:A609A	Not assigned
K-05-179	00/05/03	Alborz	Karaj	S:A575S, S:R683R, S:L452R, S:T478K, S:P681R, S:D614G	S:A575S, S:R683R, S:L452R, S:T478K, S:P681R, S:D614G, probably Delta variant (AY.1, AY.2, AY.3, AY.3.1 or B.1.617.2 lineage) with 2 additional mutations
16338	00/05/02	Tehran	Tehran	S:A653A, S:L452R, S:T478K, S:P681R, S:D614G	S:A653A, S:L452R, S:T478K, S:P681R, S:D614G, probably Delta variant (AY.1 Lineage or AY.2 Lineage or B.1.617.2) with 1 additional mutation
S-06-113	00/06/13	Semnan	Semnan	S:A684S, S:L452R, S:T478K, S:P681R, S:D614G	S:A684S, S:L452R, S:T478K, S:P681R, S:D614G, Probably Delta variant (B.1.617.2 Sublineages: AY.1• AY.2• AY.3• AY.3.1• AY.4• AY.5• AY.5.1• AY.5.2• AY.6• AY.7• AY.7.1• AY.7.2• AY.8• AY.9• AY.10• AY.11• AY.12• AY.13• AY.14• AY.15• AY.16• AY.17• AY.18• AY.19• AY.20• AY.21• AY.22 AY.23•AY.24•AY.25•AY.26•AY.27•AY.28•AY.29•AY.30•AY.31•AY.32 •AY.33) with 1 additional mutation
T-T-5-102	00/05/06	Alborz	Karaj	S:A706S, S:L452R, S:T478K, S:P681R, S:D614G	S:A706S, S:L452R, S:T478K, S:P681R, S:D614G, probably Delta variant (AY.1, AY.2, AY.3, AY.3.1 or B.1.617.2 lineage) with 1 additional mutation
T-T-5-103	00/05/06	Tehran	Tehran	S:A706S, S:L452R, S:T478K, S:P681R, S:D614G	S:A706S, S:L452R, S:T478K, S:P681R, S:D614G, probably Delta variant (AY.1, AY.2, AY.3, AY.3.1 or B.1.617.2 lineage) with 1 additional mutation
16741	00/05/11	Tehran	Tehran	S:A706V, S:L452R, S:T478K, S:P681R, S:D614G	S:A706V, S:L452R, S:T478K, S:P681R, S:D614G, probably Delta variant (AY.1, AY.2, AY.3, AY.3.1 or B.1.617.2 lineage) with 1 additional mutation
TE-06-117	00/06/11	Tehran	Tehran	S:D574Y, S:L452R, S:T478K, S:P681R, S:D614G	S:D574Y, S:L452R, S:T478K, S:P681R, S:D614G, Probably Delta variant (B.1.617.2 Sublineages: AY.1• AY.2• AY.3• AY.3.1• AY.4• AY.5• AY.5.1• AY.5.2• AY.6• AY.7• AY.7.1• AY.7.2• AY.8• AY.9• AY.10• AY.11• AY.12• AY.13• AY.14• AY.15• AY.16• AY.17• AY.18• AY.19• AY.20• AY.21• AY.22 AY.23•AY.24•AY.25•AY.26•AY.27•AY.28•AY.29•AY.30•AY.31•AY.32) with 1 additional mutation
TE-06-127	00/06/11	Tehran	Tehran	S:D574Y, S:L452R, S:T478K, S:P681R, S:D614G	S:D574Y, S:L452R, S:T478K, S:P681R, S:D614G, Probably Delta variant variant (B.1.617.2 Sublineages: AY.1• AY.2• AY.3• AY.3.1• AY.4• AY.5• AY.5.1• AY.5.2• AY.6• AY.7• AY.7.1• AY.7.2• AY.8• AY.9• AY.10• AY.11• AY.12• AY.13• AY.14• AY.15• AY.16• AY.17• AY.18• AY.19• AY.20• AY.21• AY.22 AY.23•AY.24•AY.25•AY.26•AY.27•AY.28•AY.29•AY.30•AY.31•AY.32) with 1 additional mutation
16556	00/05/06	Tehran	Tehran	S:D578Y, S:A626A, S:L452R, S:T478K, S:P681R, S:D614G	S:D578Y, S:A626A, S:L452R, S:T478K, S:P681R, S:D614G, probably Delta variant (AY.1 Lineage or AY.2 Lineage or B.1.617.2) with 2 additional mutations
Z-06-122	00/06/11	Sistan and Baluchestan	Zahedan	S:D627Y, S:L452R, S:T478K, S:P681R, S:D614G	S:D627Y, S:L452R, S:T478K, S:P681R, S:D614G, Probably Delta variant (B.1.617.2 Sublineages: AY.1• AY.2• AY.3• AY.3.1• AY.4• AY.5• AY.5.1• AY.5.2• AY.6• AY.7• AY.7.1• AY.7.2• AY.8• AY.9• AY.10• AY.11• AY.12• AY.13• AY.14• AY.15• AY.16• AY.17• AY.18• AY.19• AY.20• AY.21• AY.22 AY.23•AY.24•AY.25•AY.26•AY.27•AY.28•AY.29•AY.30•AY.31•AY.32 •AY.33) with 1 additional mutation
Z-06-121	00/06/13	Sistan and Baluchestan	Zahedan	S:D627Y, S:L452R, S:T478K, S:P681R, S:D614G	S:D627Y, S:L452R, S:T478K, S:P681R, S:D614G, Probably Delta variant (B.1.617.2 Sublineages: AY.1• AY.2• AY.3• AY.3.1• AY.4• AY.5• AY.5.1• AY.5.2• AY.6• AY.7• AY.7.1• AY.7.2• AY.8• AY.9• AY.10• AY.11• AY.12• AY.13• AY.14• AY.15• AY.16• AY.17• AY.18• AY.19• AY.20• AY.21• AY.22 AY.23•AY.24•AY.25•AY.26•AY.27•AY.28•AY.29•AY.30•AY.31•AY.32 •AY.33) with 1 additional mutation
17076	00/05/16	Tehran	Tehran	S:E583D, S:N606N, S:L452R, S:T478K, S:P681R, S:D614G	S:E583D, S:N606N, S:L452R, S:T478K, S:P681R, S:D614G, probably Delta variant (AY.1, AY.2, AY.3, AY.3.1 or B.1.617.2 lineage) with 2 additional mutations
S-06-103	00/06/13	Semnan	Semnan	S:F490F, S:A684S, S:L452R, S:T478K, S:P681R, S:D614G	S:F490F, S:A684S, S:L452R, S:T478K, S:P681R, S:D614G, Probably Delta variant (B.1.617.2 Sublineages: AY.1• AY.2• AY.3• AY.3.1• AY.4• AY.5• AY.5.1• AY.5.2• AY.6• AY.7• AY.7.1• AY.7.2• AY.8• AY.9• AY.10• AY.11• AY.12• AY.13• AY.14• AY.15• AY.16• AY.17• AY.18• AY.19• AY.20• AY.21• AY.22 AY.23•AY.24•AY.25•AY.26•AY.27•AY.28•AY.29•AY.30•AY.31•AY.32 •AY.33) with 2 additional mutations
Z-06-115	00/06/15	Sistan and Baluchestan	Zahedan	S:F490F, S:G669R, S:L452R, S:T478K, S:P681R, S:D614G	S:F490F, S:G669R, S:L452R, S:T478K, S:P681R, S:D614G, Probably Delta variant (B.1.617.2 Sublineages: AY.1• AY.2• AY.3• AY.3.1• AY.4• AY.5• AY.5.1• AY.5.2• AY.6• AY.7• AY.7.1• AY.7.2• AY.8• AY.9• AY.10• AY.11• AY.12• AY.13• AY.14• AY.15• AY.16• AY.17• AY.18• AY.19• AY.20• AY.21• AY.22 AY.23•AY.24•AY.25•AY.26•AY.27•AY.28•AY.29•AY.30•AY.31•AY.32 •AY.33) with 2 additional mutations
Z-06-134	00/06/15	Sistan and Baluchestan	Zahedan	S:F490F, S:I692I, S:L452R, S:T478K, S:P681R, S:D614G	S:F490F, S:I692I, S:L452R, S:T478K, S:P681R, S:D614G, Probably Delta variant (B.1.617.2 Sublineages: AY.1• AY.2• AY.3• AY.3.1• AY.4• AY.5• AY.5.1• AY.5.2• AY.6• AY.7• AY.7.1• AY.7.2• AY.8• AY.9• AY.10• AY.11• AY.12• AY.13• AY.14• AY.15• AY.16• AY.17• AY.18• AY.19• AY.20• AY.21• AY.22 AY.23•AY.24•AY.25•AY.26•AY.27•AY.28•AY.29•AY.30•AY.31•AY.32 •AY.33) with 2 additional mutations
Z-06-109	00/06/12	Sistan and Baluchestan	Zahedan	S:F490F, S:L452R, S:T478K, S:P681R, S:D614G	S:F490F, S:L452R, S:T478K, S:P681R, S:D614G, Probably Delta variant variant (B.1.617.2 Sublineages: AY.1• AY.2• AY.3• AY.3.1• AY.4• AY.5• AY.5.1• AY.5.2• AY.6• AY.7• AY.7.1• AY.7.2• AY.8• AY.9• AY.10• AY.11• AY.12• AY.13• AY.14• AY.15• AY.16• AY.17• AY.18• AY.19• AY.20• AY.21• AY.22 AY.23•AY.24•AY.25•AY.26•AY.27•AY.28•AY.29•AY.30•AY.31•AY.32 •AY.33) with 1 additional mutation
Z-06-120	00/06/14	Sistan and Baluchestan	Zahedan	S:F490F, S:L452R, S:T478K, S:P681R, S:D614G	S:F490F, S:L452R, S:T478K, S:P681R, S:D614G, Probably Delta variant (B.1.617.2 Sublineages: AY.1• AY.2• AY.3• AY.3.1• AY.4• AY.5• AY.5.1• AY.5.2• AY.6• AY.7• AY.7.1• AY.7.2• AY.8• AY.9• AY.10• AY.11• AY.12• AY.13• AY.14• AY.15• AY.16• AY.17• AY.18• AY.19• AY.20• AY.21• AY.22 AY.23•AY.24•AY.25•AY.26•AY.27•AY.28•AY.29•AY.30•AY.31•AY.32 •AY.33) with 1 additional mutation
18629	00/06/16	Tehran	Tehran	S:F490F, S:L452R, S:T478K, S:P681R, S:D614G	S:F490F, S:L452R, S:T478K, S:P681R, S:D614G, Probably Delta variant (B.1.617.2 Sublineages: AY.1• AY.2• AY.3• AY.3.1• AY.4• AY.5• AY.5.1• AY.5.2• AY.6• AY.7• AY.7.1• AY.7.2• AY.8• AY.9• AY.10• AY.11• AY.12• AY.13• AY.14• AY.15• AY.16• AY.17• AY.18• AY.19• AY.20• AY.21• AY.22 AY.23•AY.24•AY.25•AY.26•AY.27•AY.28•AY.29•AY.30•AY.31•AY.32 •AY.33) with 1 additional mutation
18752	00/06/20	Tehran	Tehran	S:F490F, S:L452R, S:T478K, S:P681R, S:D614G	S:F490F, S:L452R, S:T478K, S:P681R, S:D614G, Probably Delta variant (B.1.617.2 Sublineages: AY.1• AY.2• AY.3• AY.3.1• AY.4• AY.5• AY.5.1• AY.5.2• AY.6• AY.7• AY.7.1• AY.7.2• AY.8• AY.9• AY.10• AY.11• AY.12• AY.13• AY.14• AY.15• AY.16• AY.17• AY.18• AY.19• AY.20• AY.21• AY.22 AY.23•AY.24•AY.25•AY.26•AY.27•AY.28•AY.29•AY.30•AY.31•AY.32 •AY.33) with 1 additional mutation
KE-06-118	00/06/05	Alborz	Karaj	S:G601G, S:T724I, S:L452R, S:T478K, S:P681R, S:D614G	S:G601G, S:T724I, S:L452R, S:T478K, S:P681R, S:D614G, Probably Delta variant (B.1.617.2 Sublineages: AY.1• AY.2• AY.3• AY.3.1• AY.4• AY.5• AY.5.1• AY.5.2• AY.6• AY.7• AY.7.1• AY.7.2• AY.8• AY.9• AY.10• AY.11• AY.12• AY.13• AY.14• AY.15• AY.16• AY.17• AY.18• AY.19• AY.20• AY.21• AY.22 AY.23•AY.24•AY.25•AY.26•AY.27•AY.28•AY.29•AY.30•AY.31•AY.32) with 2 additional mutation
KE-06-109	00/06/02	Alborz	Karaj	S:G652G, S:L452R, S:T478K, S:P681R, S:D614G	S:G652G, S:L452R, S:T478K, S:P681R, S:D614G, Probably Delta variant (B.1.617.2 Sublineages: AY.1• AY.2• AY.3• AY.3.1• AY.4• AY.5• AY.5.1• AY.5.2• AY.6• AY.7• AY.7.1• AY.7.2• AY.8• AY.9• AY.10• AY.11• AY.12• AY.13• AY.14• AY.15• AY.16• AY.17• AY.18• AY.19• AY.20• AY.21• AY.22 AY.23•AY.24•AY.25•AY.26•AY.27•AY.28•AY.29•AY.30•AY.31•AY.32) with 1 additional mutation
K-05-116	00/05/02	Alborz	Karaj	S:H519H, S:L452R, S:T478K, S:P681R, S:D614G	S:H519H, S:L452R, S:T478K, S:P681R, S:D614G, probably Delta variant (AY.1, AY.2, AY.3, AY.3.1 or B.1.617.2 lineage) with 1 additional mutation
K-05-175	00/05/03	Alborz	Karaj	S:K458R, S:S735P, S:L452R, S:T478K, S:P681R, S:D614G	S:K458R, S:S735P, S:L452R, S:T478K, S:P681R, S:D614G, probably Delta variant (AY.1, AY.2, AY.3, AY.3.1 or B.1.617.2 lineage) with 2 additional mutations
KE-06-102	00/06/08	Alborz	Karaj	S:K558N, S:L452R, S:T478K, S:P681R, S:D614G	S:K558N, S:L452R, S:T478K, S:P681R, S:D614G, Probably Delta variant (B.1.617.2 Sublineages: AY.1• AY.2• AY.3• AY.3.1• AY.4• AY.5• AY.5.1• AY.5.2• AY.6• AY.7• AY.7.1• AY.7.2• AY.8• AY.9• AY.10• AY.11• AY.12• AY.13• AY.14• AY.15• AY.16• AY.17• AY.18• AY.19• AY.20• AY.21• AY.22 AY.23•AY.24•AY.25•AY.26•AY.27•AY.28•AY.29•AY.30•AY.31•AY.32) with 1 additional mutation
krj-03-116	00/03/02	Alborz	Karaj	S:L452R, S:E484Q, S:P681R, S:D614G	S:L452R, S:E484Q, S:P681R, S:D614G (probably B.1.617.1 or B.1.617.3 lineage)
KRJ-03-119	00/03/02	Alborz	Karaj	S:L452R, S:E484Q, S:P681R, S:D614G	S:L452R, S:E484Q, S:P681R, S:D614G (probably B.1.617.1 or B.1.617.3 lineage)
15432	00/04/09	Tehran	Tehran	S:L452R, S:P681R, S:T478K, S:D614G	S:L452R, S:P681R, S:T478K, S:D614G (probably Delta variant)
KH-04-116	00/04/08	Markazi	Khomein	S:L452R, S:T478K, S:D614G	S:L452R, S:T478K, S:D614G, probably Delta variant (AY.1 Lineage or AY.2 Lineage or B.1.617.2)
15116	00/03/25	Tehran	Tehran	S:L452R, S:P681R, S:T478K, S:D614G	S:L452R, S:T478K, S:D614G, S:P681R ( probably Delta variant)
KE-06-104	00/06/01	Alborz	Karaj	S:L452R, S:T478K, S:P681R, S:D614G	S:L452R, S:T478K, S:P681R, S:D614G, Probably Delta variant (B.1.617.2 Sublineages: AY.1• AY.2• AY.3• AY.3.1• AY.4• AY.5• AY.5.1• AY.5.2• AY.6• AY.7• AY.7.1• AY.7.2• AY.8• AY.9• AY.10• AY.11• AY.12• AY.13• AY.14• AY.15• AY.16• AY.17• AY.18• AY.19• AY.20• AY.21• AY.22 AY.23•AY.24•AY.25•AY.26•AY.27•AY.28•AY.29•AY.30•AY.31•AY.32)
KE-06-105	00/06/01	Alborz	Karaj	S:L452R, S:T478K, S:P681R, S:D614G	S:L452R, S:T478K, S:P681R, S:D614G, Probably Delta variant (B.1.617.2 Sublineages: AY.1• AY.2• AY.3• AY.3.1• AY.4• AY.5• AY.5.1• AY.5.2• AY.6• AY.7• AY.7.1• AY.7.2• AY.8• AY.9• AY.10• AY.11• AY.12• AY.13• AY.14• AY.15• AY.16• AY.17• AY.18• AY.19• AY.20• AY.21• AY.22 AY.23•AY.24•AY.25•AY.26•AY.27•AY.28•AY.29•AY.30•AY.31•AY.32)
KE-06-100	00/06/01	Alborz	Karaj	S:L452R, S:T478K, S:P681R, S:D614G	S:L452R, S:T478K, S:P681R, S:D614G, Probably Delta variant (B.1.617.2 Sublineages: AY.1• AY.2• AY.3• AY.3.1• AY.4• AY.5• AY.5.1• AY.5.2• AY.6• AY.7• AY.7.1• AY.7.2• AY.8• AY.9• AY.10• AY.11• AY.12• AY.13• AY.14• AY.15• AY.16• AY.17• AY.18• AY.19• AY.20• AY.21• AY.22 AY.23•AY.24•AY.25•AY.26•AY.27•AY.28•AY.29•AY.30•AY.31•AY.32)
Z-06-102	00/06/01	Sistan and Baluchestan	Zahedan	S:L452R, S:T478K, S:P681R, S:D614G	S:L452R, S:T478K, S:P681R, S:D614G, Probably Delta variant (B.1.617.2 Sublineages: AY.1• AY.2• AY.3• AY.3.1• AY.4• AY.5• AY.5.1• AY.5.2• AY.6• AY.7• AY.7.1• AY.7.2• AY.8• AY.9• AY.10• AY.11• AY.12• AY.13• AY.14• AY.15• AY.16• AY.17• AY.18• AY.19• AY.20• AY.21• AY.22 AY.23•AY.24•AY.25•AY.26•AY.27•AY.28•AY.29•AY.30•AY.31•AY.32 •AY.33)
17911	00/06/01	Tehran	Tehran	S:L452R, S:T478K, S:P681R, S:D614G	S:L452R, S:T478K, S:P681R, S:D614G, Probably Delta variant (B.1.617.2 Sublineages: AY.1• AY.2• AY.3• AY.3.1• AY.4• AY.5• AY.5.1• AY.5.2• AY.6• AY.7• AY.7.1• AY.7.2• AY.8• AY.9• AY.10• AY.11• AY.12• AY.13• AY.14• AY.15• AY.16• AY.17• AY.18• AY.19• AY.20• AY.21• AY.22 AY.23•AY.24•AY.25•AY.26•AY.27•AY.28•AY.29•AY.30•AY.31•AY.32)
17919	00/06/01	Tehran	Tehran	S:L452R, S:T478K, S:P681R, S:D614G	S:L452R, S:T478K, S:P681R, S:D614G, Probably Delta variant (B.1.617.2 Sublineages: AY.1• AY.2• AY.3• AY.3.1• AY.4• AY.5• AY.5.1• AY.5.2• AY.6• AY.7• AY.7.1• AY.7.2• AY.8• AY.9• AY.10• AY.11• AY.12• AY.13• AY.14• AY.15• AY.16• AY.17• AY.18• AY.19• AY.20• AY.21• AY.22 AY.23•AY.24•AY.25•AY.26•AY.27•AY.28•AY.29•AY.30•AY.31•AY.32)
17955	00/06/01	Tehran	Tehran	S:L452R, S:T478K, S:P681R, S:D614G	S:L452R, S:T478K, S:P681R, S:D614G, Probably Delta variant (B.1.617.2 Sublineages: AY.1• AY.2• AY.3• AY.3.1• AY.4• AY.5• AY.5.1• AY.5.2• AY.6• AY.7• AY.7.1• AY.7.2• AY.8• AY.9• AY.10• AY.11• AY.12• AY.13• AY.14• AY.15• AY.16• AY.17• AY.18• AY.19• AY.20• AY.21• AY.22 AY.23•AY.24•AY.25•AY.26•AY.27•AY.28•AY.29•AY.30•AY.31•AY.32)
KE-06-108	00/06/02	Alborz	Karaj	S:L452R, S:T478K, S:P681R, S:D614G	S:L452R, S:T478K, S:P681R, S:D614G, Probably Delta variant (B.1.617.2 Sublineages: AY.1• AY.2• AY.3• AY.3.1• AY.4• AY.5• AY.5.1• AY.5.2• AY.6• AY.7• AY.7.1• AY.7.2• AY.8• AY.9• AY.10• AY.11• AY.12• AY.13• AY.14• AY.15• AY.16• AY.17• AY.18• AY.19• AY.20• AY.21• AY.22 AY.23•AY.24•AY.25•AY.26•AY.27•AY.28•AY.29•AY.30•AY.31•AY.32)
Z-06-106	00/06/02	Sistan and Baluchestan	Zahedan	S:L452R, S:T478K, S:P681R, S:D614G	S:L452R, S:T478K, S:P681R, S:D614G, Probably Delta variant (B.1.617.2 Sublineages: AY.1• AY.2• AY.3• AY.3.1• AY.4• AY.5• AY.5.1• AY.5.2• AY.6• AY.7• AY.7.1• AY.7.2• AY.8• AY.9• AY.10• AY.11• AY.12• AY.13• AY.14• AY.15• AY.16• AY.17• AY.18• AY.19• AY.20• AY.21• AY.22 AY.23•AY.24•AY.25•AY.26•AY.27•AY.28•AY.29•AY.30•AY.31•AY.32 •AY.33)
KE-06-103	00/06/03	Alborz	Karaj	S:L452R, S:T478K, S:P681R, S:D614G	S:L452R, S:T478K, S:P681R, S:D614G, Probably Delta variant (B.1.617.2 Sublineages: AY.1• AY.2• AY.3• AY.3.1• AY.4• AY.5• AY.5.1• AY.5.2• AY.6• AY.7• AY.7.1• AY.7.2• AY.8• AY.9• AY.10• AY.11• AY.12• AY.13• AY.14• AY.15• AY.16• AY.17• AY.18• AY.19• AY.20• AY.21• AY.22 AY.23•AY.24•AY.25•AY.26•AY.27•AY.28•AY.29•AY.30•AY.31•AY.32)
Z-06-101	00/06/03	Sistan and Baluchestan	Zahedan	S:L452R, S:T478K, S:P681R, S:D614G	S:L452R, S:T478K, S:P681R, S:D614G, Probably Delta variant (B.1.617.2 Sublineages: AY.1• AY.2• AY.3• AY.3.1• AY.4• AY.5• AY.5.1• AY.5.2• AY.6• AY.7• AY.7.1• AY.7.2• AY.8• AY.9• AY.10• AY.11• AY.12• AY.13• AY.14• AY.15• AY.16• AY.17• AY.18• AY.19• AY.20• AY.21• AY.22 AY.23•AY.24•AY.25•AY.26•AY.27•AY.28•AY.29•AY.30•AY.31•AY.32 •AY.33)
Z-06-107	00/06/03	Sistan and Baluchestan	Zahedan	S:L452R, S:T478K, S:P681R, S:D614G	S:L452R, S:T478K, S:P681R, S:D614G, Probably Delta variant (B.1.617.2 Sublineages: AY.1• AY.2• AY.3• AY.3.1• AY.4• AY.5• AY.5.1• AY.5.2• AY.6• AY.7• AY.7.1• AY.7.2• AY.8• AY.9• AY.10• AY.11• AY.12• AY.13• AY.14• AY.15• AY.16• AY.17• AY.18• AY.19• AY.20• AY.21• AY.22 AY.23•AY.24•AY.25•AY.26•AY.27•AY.28•AY.29•AY.30•AY.31•AY.32 •AY.33)
18019	00/06/03	Tehran	Tehran	S:L452R, S:T478K, S:P681R, S:D614G	S:L452R, S:T478K, S:P681R, S:D614G, Probably Delta variant (B.1.617.2 Sublineages: AY.1• AY.2• AY.3• AY.3.1• AY.4• AY.5• AY.5.1• AY.5.2• AY.6• AY.7• AY.7.1• AY.7.2• AY.8• AY.9• AY.10• AY.11• AY.12• AY.13• AY.14• AY.15• AY.16• AY.17• AY.18• AY.19• AY.20• AY.21• AY.22 AY.23•AY.24•AY.25•AY.26•AY.27•AY.28•AY.29•AY.30•AY.31•AY.32)
18041	00/06/03	Tehran	Tehran	S:L452R, S:T478K, S:P681R, S:D614G	S:L452R, S:T478K, S:P681R, S:D614G, Probably Delta variant (B.1.617.2 Sublineages: AY.1• AY.2• AY.3• AY.3.1• AY.4• AY.5• AY.5.1• AY.5.2• AY.6• AY.7• AY.7.1• AY.7.2• AY.8• AY.9• AY.10• AY.11• AY.12• AY.13• AY.14• AY.15• AY.16• AY.17• AY.18• AY.19• AY.20• AY.21• AY.22 AY.23•AY.24•AY.25•AY.26•AY.27•AY.28•AY.29•AY.30•AY.31•AY.32)
18075	00/06/03	Tehran	Tehran	S:L452R, S:T478K, S:P681R, S:D614G	S:L452R, S:T478K, S:P681R, S:D614G, Probably Delta variant (B.1.617.2 Sublineages: AY.1• AY.2• AY.3• AY.3.1• AY.4• AY.5• AY.5.1• AY.5.2• AY.6• AY.7• AY.7.1• AY.7.2• AY.8• AY.9• AY.10• AY.11• AY.12• AY.13• AY.14• AY.15• AY.16• AY.17• AY.18• AY.19• AY.20• AY.21• AY.22 AY.23•AY.24•AY.25•AY.26•AY.27•AY.28•AY.29•AY.30•AY.31•AY.32)
Z-06-113	00/06/04	Sistan and Baluchestan	Zahedan	S:L452R, S:T478K, S:P681R, S:D614G	S:L452R, S:T478K, S:P681R, S:D614G, Probably Delta variant (B.1.617.2 Sublineages: AY.1• AY.2• AY.3• AY.3.1• AY.4• AY.5• AY.5.1• AY.5.2• AY.6• AY.7• AY.7.1• AY.7.2• AY.8• AY.9• AY.10• AY.11• AY.12• AY.13• AY.14• AY.15• AY.16• AY.17• AY.18• AY.19• AY.20• AY.21• AY.22 AY.23•AY.24•AY.25•AY.26•AY.27•AY.28•AY.29•AY.30•AY.31•AY.32 •AY.33)
18085	00/06/04	Tehran	Tehran	S:L452R, S:T478K, S:P681R, S:D614G	S:L452R, S:T478K, S:P681R, S:D614G, Probably Delta variant (B.1.617.2 Sublineages: AY.1• AY.2• AY.3• AY.3.1• AY.4• AY.5• AY.5.1• AY.5.2• AY.6• AY.7• AY.7.1• AY.7.2• AY.8• AY.9• AY.10• AY.11• AY.12• AY.13• AY.14• AY.15• AY.16• AY.17• AY.18• AY.19• AY.20• AY.21• AY.22 AY.23•AY.24•AY.25•AY.26•AY.27•AY.28•AY.29•AY.30•AY.31•AY.32)
18116	00/06/04	Tehran	Tehran	S:L452R, S:T478K, S:P681R, S:D614G	S:L452R, S:T478K, S:P681R, S:D614G, Probably Delta variant (B.1.617.2 Sublineages: AY.1• AY.2• AY.3• AY.3.1• AY.4• AY.5• AY.5.1• AY.5.2• AY.6• AY.7• AY.7.1• AY.7.2• AY.8• AY.9• AY.10• AY.11• AY.12• AY.13• AY.14• AY.15• AY.16• AY.17• AY.18• AY.19• AY.20• AY.21• AY.22 AY.23•AY.24•AY.25•AY.26•AY.27•AY.28•AY.29•AY.30•AY.31•AY.32)
KE-06-115	00/06/05	Alborz	Karaj	S:L452R, S:T478K, S:P681R, S:D614G	S:L452R, S:T478K, S:P681R, S:D614G, Probably Delta variant(B.1.617.2 Sublineages: AY.1• AY.2• AY.3• AY.3.1• AY.4• AY.5• AY.5.1• AY.5.2• AY.6• AY.7• AY.7.1• AY.7.2• AY.8• AY.9• AY.10• AY.11• AY.12• AY.13• AY.14• AY.15• AY.16• AY.17• AY.18• AY.19• AY.20• AY.21• AY.22 AY.23•AY.24•AY.25•AY.26•AY.27•AY.28•AY.29•AY.30•AY.31•AY.32)
KE-06-131	00/06/05	Alborz	Karaj	S:L452R, S:T478K, S:P681R, S:D614G	S:L452R, S:T478K, S:P681R, S:D614G, Probably Delta variant(B.1.617.2 Sublineages: AY.1• AY.2• AY.3• AY.3.1• AY.4• AY.5• AY.5.1• AY.5.2• AY.6• AY.7• AY.7.1• AY.7.2• AY.8• AY.9• AY.10• AY.11• AY.12• AY.13• AY.14• AY.15• AY.16• AY.17• AY.18• AY.19• AY.20• AY.21• AY.22 AY.23•AY.24•AY.25•AY.26•AY.27•AY.28•AY.29•AY.30•AY.31•AY.32)
Z-06-104	00/06/05	Sistan and Baluchestan	Zahedan	S:L452R, S:T478K, S:P681R, S:D614G	S:L452R, S:T478K, S:P681R, S:D614G, Probably Delta variant (B.1.617.2 Sublineages: AY.1• AY.2• AY.3• AY.3.1• AY.4• AY.5• AY.5.1• AY.5.2• AY.6• AY.7• AY.7.1• AY.7.2• AY.8• AY.9• AY.10• AY.11• AY.12• AY.13• AY.14• AY.15• AY.16• AY.17• AY.18• AY.19• AY.20• AY.21• AY.22 AY.23•AY.24•AY.25•AY.26•AY.27•AY.28•AY.29•AY.30•AY.31•AY.32 •AY.33)
KE-06-132	00/06/06	Alborz	Karaj	S:L452R, S:T478K, S:P681R, S:D614G	S:L452R, S:T478K, S:P681R, S:D614G, Probably Delta variant (B.1.617.2 Sublineages: AY.1• AY.2• AY.3• AY.3.1• AY.4• AY.5• AY.5.1• AY.5.2• AY.6• AY.7• AY.7.1• AY.7.2• AY.8• AY.9• AY.10• AY.11• AY.12• AY.13• AY.14• AY.15• AY.16• AY.17• AY.18• AY.19• AY.20• AY.21• AY.22 AY.23•AY.24•AY.25•AY.26•AY.27•AY.28•AY.29•AY.30•AY.31•AY.32)
KE-06-133	00/06/06	Alborz	Karaj	S:L452R, S:T478K, S:P681R, S:D614G	S:L452R, S:T478K, S:P681R, S:D614G, Probably Delta variant (B.1.617.2 Sublineages: AY.1• AY.2• AY.3• AY.3.1• AY.4• AY.5• AY.5.1• AY.5.2• AY.6• AY.7• AY.7.1• AY.7.2• AY.8• AY.9• AY.10• AY.11• AY.12• AY.13• AY.14• AY.15• AY.16• AY.17• AY.18• AY.19• AY.20• AY.21• AY.22 AY.23•AY.24•AY.25•AY.26•AY.27•AY.28•AY.29•AY.30•AY.31•AY.32)
KE-06-134	00/06/06	Alborz	Karaj	S:L452R, S:T478K, S:P681R, S:D614G	S:L452R, S:T478K, S:P681R, S:D614G, Probably Delta variant (B.1.617.2 Sublineages: AY.1• AY.2• AY.3• AY.3.1• AY.4• AY.5• AY.5.1• AY.5.2• AY.6• AY.7• AY.7.1• AY.7.2• AY.8• AY.9• AY.10• AY.11• AY.12• AY.13• AY.14• AY.15• AY.16• AY.17• AY.18• AY.19• AY.20• AY.21• AY.22 AY.23•AY.24•AY.25•AY.26•AY.27•AY.28•AY.29•AY.30•AY.31•AY.32)
KE-06-121	00/06/07	Alborz	Karaj	S:L452R, S:T478K, S:P681R, S:D614G	S:L452R, S:T478K, S:P681R, S:D614G, Probably Delta variant (B.1.617.2 Sublineages: AY.1• AY.2• AY.3• AY.3.1• AY.4• AY.5• AY.5.1• AY.5.2• AY.6• AY.7• AY.7.1• AY.7.2• AY.8• AY.9• AY.10• AY.11• AY.12• AY.13• AY.14• AY.15• AY.16• AY.17• AY.18• AY.19• AY.20• AY.21• AY.22 AY.23•AY.24•AY.25•AY.26•AY.27•AY.28•AY.29•AY.30•AY.31•AY.32)
Z-06-111	00/06/07	Sistan and Baluchestan	Zahedan	S:L452R, S:T478K, S:P681R, S:D614G	S:L452R, S:T478K, S:P681R, S:D614G, Probably Delta variant (B.1.617.2 Sublineages: AY.1• AY.2• AY.3• AY.3.1• AY.4• AY.5• AY.5.1• AY.5.2• AY.6• AY.7• AY.7.1• AY.7.2• AY.8• AY.9• AY.10• AY.11• AY.12• AY.13• AY.14• AY.15• AY.16• AY.17• AY.18• AY.19• AY.20• AY.21• AY.22 AY.23•AY.24•AY.25•AY.26•AY.27•AY.28•AY.29•AY.30•AY.31•AY.32 •AY.33)
KE-06-123	00/06/08	Alborz	Karaj	S:L452R, S:T478K, S:P681R, S:D614G	S:L452R, S:T478K, S:P681R, S:D614G, Probably Delta variant (B.1.617.2 Sublineages: AY.1• AY.2• AY.3• AY.3.1• AY.4• AY.5• AY.5.1• AY.5.2• AY.6• AY.7• AY.7.1• AY.7.2• AY.8• AY.9• AY.10• AY.11• AY.12• AY.13• AY.14• AY.15• AY.16• AY.17• AY.18• AY.19• AY.20• AY.21• AY.22 AY.23•AY.24•AY.25•AY.26•AY.27•AY.28•AY.29•AY.30•AY.31•AY.32)
Z-06-105	00/06/08	Sistan and Baluchestan	Zahedan	S:L452R, S:T478K, S:P681R, S:D614G	S:L452R, S:T478K, S:P681R, S:D614G, Probably Delta variant (B.1.617.2 Sublineages: AY.1• AY.2• AY.3• AY.3.1• AY.4• AY.5• AY.5.1• AY.5.2• AY.6• AY.7• AY.7.1• AY.7.2• AY.8• AY.9• AY.10• AY.11• AY.12• AY.13• AY.14• AY.15• AY.16• AY.17• AY.18• AY.19• AY.20• AY.21• AY.22 AY.23•AY.24•AY.25•AY.26•AY.27•AY.28•AY.29•AY.30•AY.31•AY.32 •AY.33)
18232	00/06/08	Tehran	Tehran	S:L452R, S:T478K, S:P681R, S:D614G	S:L452R, S:T478K, S:P681R, S:D614G, Probably Delta variant (B.1.617.2 Sublineages: AY.1• AY.2• AY.3• AY.3.1• AY.4• AY.5• AY.5.1• AY.5.2• AY.6• AY.7• AY.7.1• AY.7.2• AY.8• AY.9• AY.10• AY.11• AY.12• AY.13• AY.14• AY.15• AY.16• AY.17• AY.18• AY.19• AY.20• AY.21• AY.22 AY.23•AY.24•AY.25•AY.26•AY.27•AY.28•AY.29•AY.30•AY.31•AY.32)
KE-06-124	00/06/09	Alborz	Karaj	S:L452R, S:T478K, S:P681R, S:D614G	S:L452R, S:T478K, S:P681R, S:D614G, Probably Delta variant (B.1.617.2 Sublineages: AY.1• AY.2• AY.3• AY.3.1• AY.4• AY.5• AY.5.1• AY.5.2• AY.6• AY.7• AY.7.1• AY.7.2• AY.8• AY.9• AY.10• AY.11• AY.12• AY.13• AY.14• AY.15• AY.16• AY.17• AY.18• AY.19• AY.20• AY.21• AY.22 AY.23•AY.24•AY.25•AY.26•AY.27•AY.28•AY.29•AY.30•AY.31•AY.32)
Z-06-112	00/06/09	Sistan and Baluchestan	Zahedan	S:L452R, S:T478K, S:P681R, S:D614G	S:L452R, S:T478K, S:P681R, S:D614G, Probably Delta variant (B.1.617.2 Sublineages: AY.1• AY.2• AY.3• AY.3.1• AY.4• AY.5• AY.5.1• AY.5.2• AY.6• AY.7• AY.7.1• AY.7.2• AY.8• AY.9• AY.10• AY.11• AY.12• AY.13• AY.14• AY.15• AY.16• AY.17• AY.18• AY.19• AY.20• AY.21• AY.22 AY.23•AY.24•AY.25•AY.26•AY.27•AY.28•AY.29•AY.30•AY.31•AY.32 •AY.33)
18336	00/06/09	Tehran	Tehran	S:L452R, S:T478K, S:P681R, S:D614G	S:L452R, S:T478K, S:P681R, S:D614G, Probably Delta variant (B.1.617.2 Sublineages: AY.1• AY.2• AY.3• AY.3.1• AY.4• AY.5• AY.5.1• AY.5.2• AY.6• AY.7• AY.7.1• AY.7.2• AY.8• AY.9• AY.10• AY.11• AY.12• AY.13• AY.14• AY.15• AY.16• AY.17• AY.18• AY.19• AY.20• AY.21• AY.22 AY.23•AY.24•AY.25•AY.26•AY.27•AY.28•AY.29•AY.30•AY.31•AY.32)
KE-06-126	00/06/10	Alborz	Karaj	S:L452R, S:T478K, S:P681R, S:D614G	S:L452R, S:T478K, S:P681R, S:D614G, Probably Delta variant (B.1.617.2 Sublineages: AY.1• AY.2• AY.3• AY.3.1• AY.4• AY.5• AY.5.1• AY.5.2• AY.6• AY.7• AY.7.1• AY.7.2• AY.8• AY.9• AY.10• AY.11• AY.12• AY.13• AY.14• AY.15• AY.16• AY.17• AY.18• AY.19• AY.20• AY.21• AY.22 AY.23•AY.24•AY.25•AY.26•AY.27•AY.28•AY.29•AY.30•AY.31•AY.32)
Z-06-108	00/06/10	Sistan and Baluchestan	Zahedan	S:L452R, S:T478K, S:P681R, S:D614G	S:L452R, S:T478K, S:P681R, S:D614G, Probably Delta (B.1.617.2 Sublineages: AY.1• AY.2• AY.3• AY.3.1• AY.4• AY.5• AY.5.1• AY.5.2• AY.6• AY.7• AY.7.1• AY.7.2• AY.8• AY.9• AY.10• AY.11• AY.12• AY.13• AY.14• AY.15• AY.16• AY.17• AY.18• AY.19• AY.20• AY.21• AY.22 AY.23•AY.24•AY.25•AY.26•AY.27•AY.28•AY.29•AY.30•AY.31•AY.32 •AY.33)
Z-06-117	00/06/10	Sistan and Baluchestan	Zahedan	S:L452R, S:T478K, S:P681R, S:D614G	S:L452R, S:T478K, S:P681R, S:D614G, Probably Delta variant (B.1.617.2 Sublineages: AY.1• AY.2• AY.3• AY.3.1• AY.4• AY.5• AY.5.1• AY.5.2• AY.6• AY.7• AY.7.1• AY.7.2• AY.8• AY.9• AY.10• AY.11• AY.12• AY.13• AY.14• AY.15• AY.16• AY.17• AY.18• AY.19• AY.20• AY.21• AY.22 AY.23•AY.24•AY.25•AY.26•AY.27•AY.28•AY.29•AY.30•AY.31•AY.32 •AY.33)
TE-06-116	00/06/11	Alborz	Karaj	S:L452R, S:T478K, S:P681R, S:D614G	S:L452R, S:T478K, S:P681R, S:D614G, Probably Delta variant (B.1.617.2 Sublineages: AY.1• AY.2• AY.3• AY.3.1• AY.4• AY.5• AY.5.1• AY.5.2• AY.6• AY.7• AY.7.1• AY.7.2• AY.8• AY.9• AY.10• AY.11• AY.12• AY.13• AY.14• AY.15• AY.16• AY.17• AY.18• AY.19• AY.20• AY.21• AY.22 AY.23•AY.24•AY.25•AY.26•AY.27•AY.28•AY.29•AY.30•AY.31•AY.32)
TE-06-124	00/06/11	Alborz	Karaj	S:L452R, S:T478K, S:P681R, S:D614G	S:L452R, S:T478K, S:P681R, S:D614G, Probably Delta variant (B.1.617.2 Sublineages: AY.1• AY.2• AY.3• AY.3.1• AY.4• AY.5• AY.5.1• AY.5.2• AY.6• AY.7• AY.7.1• AY.7.2• AY.8• AY.9• AY.10• AY.11• AY.12• AY.13• AY.14• AY.15• AY.16• AY.17• AY.18• AY.19• AY.20• AY.21• AY.22 AY.23•AY.24•AY.25•AY.26•AY.27•AY.28•AY.29•AY.30•AY.31•AY.32)
Z-06-129	00/06/11	Sistan and Baluchestan	Zahedan	S:L452R, S:T478K, S:P681R, S:D614G	S:L452R, S:T478K, S:P681R, S:D614G, Probably Delta variant (B.1.617.2 Sublineages: AY.1• AY.2• AY.3• AY.3.1• AY.4• AY.5• AY.5.1• AY.5.2• AY.6• AY.7• AY.7.1• AY.7.2• AY.8• AY.9• AY.10• AY.11• AY.12• AY.13• AY.14• AY.15• AY.16• AY.17• AY.18• AY.19• AY.20• AY.21• AY.22 AY.23•AY.24•AY.25•AY.26•AY.27•AY.28•AY.29•AY.30•AY.31•AY.32 •AY.33)
Z-06-130	00/06/11	Sistan and Baluchestan	Zahedan	S:L452R, S:T478K, S:P681R, S:D614G	S:L452R, S:T478K, S:P681R, S:D614G, Probably Delta variant (B.1.617.2 Sublineages: AY.1• AY.2• AY.3• AY.3.1• AY.4• AY.5• AY.5.1• AY.5.2• AY.6• AY.7• AY.7.1• AY.7.2• AY.8• AY.9• AY.10• AY.11• AY.12• AY.13• AY.14• AY.15• AY.16• AY.17• AY.18• AY.19• AY.20• AY.21• AY.22 AY.23•AY.24•AY.25•AY.26•AY.27•AY.28•AY.29•AY.30•AY.31•AY.32 •AY.33)
Z-06-131	00/06/11	Sistan and Baluchestan	Zahedan	S:L452R, S:T478K, S:P681R, S:D614G	S:L452R, S:T478K, S:P681R, S:D614G, Probably Delta variant (B.1.617.2 Sublineages: AY.1• AY.2• AY.3• AY.3.1• AY.4• AY.5• AY.5.1• AY.5.2• AY.6• AY.7• AY.7.1• AY.7.2• AY.8• AY.9• AY.10• AY.11• AY.12• AY.13• AY.14• AY.15• AY.16• AY.17• AY.18• AY.19• AY.20• AY.21• AY.22 AY.23•AY.24•AY.25•AY.26•AY.27•AY.28•AY.29•AY.30•AY.31•AY.32 •AY.33)
18392	00/06/11	Tehran	Tehran	S:L452R, S:T478K, S:P681R, S:D614G	S:L452R, S:T478K, S:P681R, S:D614G, Probably Delta variant (B.1.617.2 Sublineages: AY.1• AY.2• AY.3• AY.3.1• AY.4• AY.5• AY.5.1• AY.5.2• AY.6• AY.7• AY.7.1• AY.7.2• AY.8• AY.9• AY.10• AY.11• AY.12• AY.13• AY.14• AY.15• AY.16• AY.17• AY.18• AY.19• AY.20• AY.21• AY.22 AY.23•AY.24•AY.25•AY.26•AY.27•AY.28•AY.29•AY.30•AY.31•AY.32)
18399	00/06/11	Tehran	Tehran	S:L452R, S:T478K, S:P681R, S:D614G	S:L452R, S:T478K, S:P681R, S:D614G, Probably Delta variant (B.1.617.2 Sublineages: AY.1• AY.2• AY.3• AY.3.1• AY.4• AY.5• AY.5.1• AY.5.2• AY.6• AY.7• AY.7.1• AY.7.2• AY.8• AY.9• AY.10• AY.11• AY.12• AY.13• AY.14• AY.15• AY.16• AY.17• AY.18• AY.19• AY.20• AY.21• AY.22 AY.23•AY.24•AY.25•AY.26•AY.27•AY.28•AY.29•AY.30•AY.31•AY.32)
TE-06-110	00/06/11	Tehran	Tehran	S:L452R, S:T478K, S:P681R, S:D614G	S:L452R, S:T478K, S:P681R, S:D614G, Probably Delta variant (B.1.617.2 Sublineages: AY.1• AY.2• AY.3• AY.3.1• AY.4• AY.5• AY.5.1• AY.5.2• AY.6• AY.7• AY.7.1• AY.7.2• AY.8• AY.9• AY.10• AY.11• AY.12• AY.13• AY.14• AY.15• AY.16• AY.17• AY.18• AY.19• AY.20• AY.21• AY.22 AY.23•AY.24•AY.25•AY.26•AY.27•AY.28•AY.29•AY.30•AY.31•AY.32)
TE-06-111	00/06/11	Tehran	Tehran	S:L452R, S:T478K, S:P681R, S:D614G	S:L452R, S:T478K, S:P681R, S:D614G, Probably Delta variant (B.1.617.2 Sublineages: AY.1• AY.2• AY.3• AY.3.1• AY.4• AY.5• AY.5.1• AY.5.2• AY.6• AY.7• AY.7.1• AY.7.2• AY.8• AY.9• AY.10• AY.11• AY.12• AY.13• AY.14• AY.15• AY.16• AY.17• AY.18• AY.19• AY.20• AY.21• AY.22 AY.23•AY.24•AY.25•AY.26•AY.27•AY.28•AY.29•AY.30•AY.31•AY.32)
TE-06-115	00/06/11	Tehran	Tehran	S:L452R, S:T478K, S:P681R, S:D614G	S:L452R, S:T478K, S:P681R, S:D614G, Probably Delta variant (B.1.617.2 Sublineages: AY.1• AY.2• AY.3• AY.3.1• AY.4• AY.5• AY.5.1• AY.5.2• AY.6• AY.7• AY.7.1• AY.7.2• AY.8• AY.9• AY.10• AY.11• AY.12• AY.13• AY.14• AY.15• AY.16• AY.17• AY.18• AY.19• AY.20• AY.21• AY.22 AY.23•AY.24•AY.25•AY.26•AY.27•AY.28•AY.29•AY.30•AY.31•AY.32)
TE-06-118	00/06/11	Tehran	Tehran	S:L452R, S:T478K, S:P681R, S:D614G	S:L452R, S:T478K, S:P681R, S:D614G, Probably Delta variant (B.1.617.2 Sublineages: AY.1• AY.2• AY.3• AY.3.1• AY.4• AY.5• AY.5.1• AY.5.2• AY.6• AY.7• AY.7.1• AY.7.2• AY.8• AY.9• AY.10• AY.11• AY.12• AY.13• AY.14• AY.15• AY.16• AY.17• AY.18• AY.19• AY.20• AY.21• AY.22 AY.23•AY.24•AY.25•AY.26•AY.27•AY.28•AY.29•AY.30•AY.31•AY.32)
TE-06-119	00/06/11	Tehran	Tehran	S:L452R, S:T478K, S:P681R, S:D614G	S:L452R, S:T478K, S:P681R, S:D614G, Probably Delta variant (B.1.617.2 Sublineages: AY.1• AY.2• AY.3• AY.3.1• AY.4• AY.5• AY.5.1• AY.5.2• AY.6• AY.7• AY.7.1• AY.7.2• AY.8• AY.9• AY.10• AY.11• AY.12• AY.13• AY.14• AY.15• AY.16• AY.17• AY.18• AY.19• AY.20• AY.21• AY.22 AY.23•AY.24•AY.25•AY.26•AY.27•AY.28•AY.29•AY.30•AY.31•AY.32)
TE-06-120	00/06/11	Tehran	Tehran	S:L452R, S:T478K, S:P681R, S:D614G	S:L452R, S:T478K, S:P681R, S:D614G, Probably Delta variant (B.1.617.2 Sublineages: AY.1• AY.2• AY.3• AY.3.1• AY.4• AY.5• AY.5.1• AY.5.2• AY.6• AY.7• AY.7.1• AY.7.2• AY.8• AY.9• AY.10• AY.11• AY.12• AY.13• AY.14• AY.15• AY.16• AY.17• AY.18• AY.19• AY.20• AY.21• AY.22 AY.23•AY.24•AY.25•AY.26•AY.27•AY.28•AY.29•AY.30•AY.31•AY.32)
TE-06-121	00/06/11	Tehran	Tehran	S:L452R, S:T478K, S:P681R, S:D614G	S:L452R, S:T478K, S:P681R, S:D614G, Probably Delta variant (B.1.617.2 Sublineages: AY.1• AY.2• AY.3• AY.3.1• AY.4• AY.5• AY.5.1• AY.5.2• AY.6• AY.7• AY.7.1• AY.7.2• AY.8• AY.9• AY.10• AY.11• AY.12• AY.13• AY.14• AY.15• AY.16• AY.17• AY.18• AY.19• AY.20• AY.21• AY.22 AY.23•AY.24•AY.25•AY.26•AY.27•AY.28•AY.29•AY.30•AY.31•AY.32)
TE-06-122	00/06/11	Tehran	Tehran	S:L452R, S:T478K, S:P681R, S:D614G	S:L452R, S:T478K, S:P681R, S:D614G, Probably Delta variant (B.1.617.2 Sublineages: AY.1• AY.2• AY.3• AY.3.1• AY.4• AY.5• AY.5.1• AY.5.2• AY.6• AY.7• AY.7.1• AY.7.2• AY.8• AY.9• AY.10• AY.11• AY.12• AY.13• AY.14• AY.15• AY.16• AY.17• AY.18• AY.19• AY.20• AY.21• AY.22 AY.23•AY.24•AY.25•AY.26•AY.27•AY.28•AY.29•AY.30•AY.31•AY.32)
TE-06-123	00/06/11	Tehran	Tehran	S:L452R, S:T478K, S:P681R, S:D614G	S:L452R, S:T478K, S:P681R, S:D614G, Probably Delta variant (B.1.617.2 Sublineages: AY.1• AY.2• AY.3• AY.3.1• AY.4• AY.5• AY.5.1• AY.5.2• AY.6• AY.7• AY.7.1• AY.7.2• AY.8• AY.9• AY.10• AY.11• AY.12• AY.13• AY.14• AY.15• AY.16• AY.17• AY.18• AY.19• AY.20• AY.21• AY.22 AY.23•AY.24•AY.25•AY.26•AY.27•AY.28•AY.29•AY.30•AY.31•AY.32)
TE-06-125	00/06/11	Tehran	Tehran	S:L452R, S:T478K, S:P681R, S:D614G	S:L452R, S:T478K, S:P681R, S:D614G, Probably Delta variant (B.1.617.2 Sublineages: AY.1• AY.2• AY.3• AY.3.1• AY.4• AY.5• AY.5.1• AY.5.2• AY.6• AY.7• AY.7.1• AY.7.2• AY.8• AY.9• AY.10• AY.11• AY.12• AY.13• AY.14• AY.15• AY.16• AY.17• AY.18• AY.19• AY.20• AY.21• AY.22 AY.23•AY.24•AY.25•AY.26•AY.27•AY.28•AY.29•AY.30•AY.31•AY.32)
TE-06-126	00/06/11	Tehran	Tehran	S:L452R, S:T478K, S:P681R, S:D614G	S:L452R, S:T478K, S:P681R, S:D614G, Probably Delta variant (B.1.617.2 Sublineages: AY.1• AY.2• AY.3• AY.3.1• AY.4• AY.5• AY.5.1• AY.5.2• AY.6• AY.7• AY.7.1• AY.7.2• AY.8• AY.9• AY.10• AY.11• AY.12• AY.13• AY.14• AY.15• AY.16• AY.17• AY.18• AY.19• AY.20• AY.21• AY.22 AY.23•AY.24•AY.25•AY.26•AY.27•AY.28•AY.29•AY.30•AY.31•AY.32)
TE-06-128	00/06/11	Tehran	Tehran	S:L452R, S:T478K, S:P681R, S:D614G	S:L452R, S:T478K, S:P681R, S:D614G, Probably Delta variant (B.1.617.2 Sublineages: AY.1• AY.2• AY.3• AY.3.1• AY.4• AY.5• AY.5.1• AY.5.2• AY.6• AY.7• AY.7.1• AY.7.2• AY.8• AY.9• AY.10• AY.11• AY.12• AY.13• AY.14• AY.15• AY.16• AY.17• AY.18• AY.19• AY.20• AY.21• AY.22 AY.23•AY.24•AY.25•AY.26•AY.27•AY.28•AY.29•AY.30•AY.31•AY.32)
TE-06-129	00/06/11	Tehran	Tehran	S:L452R, S:T478K, S:P681R, S:D614G	S:L452R, S:T478K, S:P681R, S:D614G, Probably Delta variant (B.1.617.2 Sublineages: AY.1• AY.2• AY.3• AY.3.1• AY.4• AY.5• AY.5.1• AY.5.2• AY.6• AY.7• AY.7.1• AY.7.2• AY.8• AY.9• AY.10• AY.11• AY.12• AY.13• AY.14• AY.15• AY.16• AY.17• AY.18• AY.19• AY.20• AY.21• AY.22 AY.23•AY.24•AY.25•AY.26•AY.27•AY.28•AY.29•AY.30•AY.31•AY.32)
TE-06-131	00/06/11	Tehran	Tehran	S:L452R, S:T478K, S:P681R, S:D614G	S:L452R, S:T478K, S:P681R, S:D614G, Probably Delta variant (B.1.617.2 Sublineages: AY.1• AY.2• AY.3• AY.3.1• AY.4• AY.5• AY.5.1• AY.5.2• AY.6• AY.7• AY.7.1• AY.7.2• AY.8• AY.9• AY.10• AY.11• AY.12• AY.13• AY.14• AY.15• AY.16• AY.17• AY.18• AY.19• AY.20• AY.21• AY.22 AY.23•AY.24•AY.25•AY.26•AY.27•AY.28•AY.29•AY.30•AY.31•AY.32)
TE-06-132	00/06/11	Tehran	Tehran	S:L452R, S:T478K, S:P681R, S:D614G	S:L452R, S:T478K, S:P681R, S:D614G, Probably Delta variant (B.1.617.2 Sublineages: AY.1• AY.2• AY.3• AY.3.1• AY.4• AY.5• AY.5.1• AY.5.2• AY.6• AY.7• AY.7.1• AY.7.2• AY.8• AY.9• AY.10• AY.11• AY.12• AY.13• AY.14• AY.15• AY.16• AY.17• AY.18• AY.19• AY.20• AY.21• AY.22 AY.23•AY.24•AY.25•AY.26•AY.27•AY.28•AY.29•AY.30•AY.31•AY.32)
TE-06-133	00/06/11	Tehran	Tehran	S:L452R, S:T478K, S:P681R, S:D614G	S:L452R, S:T478K, S:P681R, S:D614G, Probably Delta variant (B.1.617.2 Sublineages: AY.1• AY.2• AY.3• AY.3.1• AY.4• AY.5• AY.5.1• AY.5.2• AY.6• AY.7• AY.7.1• AY.7.2• AY.8• AY.9• AY.10• AY.11• AY.12• AY.13• AY.14• AY.15• AY.16• AY.17• AY.18• AY.19• AY.20• AY.21• AY.22 AY.23•AY.24•AY.25•AY.26•AY.27•AY.28•AY.29•AY.30•AY.31•AY.32)
TE-06-135	00/06/11	Tehran	Tehran	S:L452R, S:T478K, S:P681R, S:D614G	S:L452R, S:T478K, S:P681R, S:D614G, Probably Delta variant (B.1.617.2 Sublineages: AY.1• AY.2• AY.3• AY.3.1• AY.4• AY.5• AY.5.1• AY.5.2• AY.6• AY.7• AY.7.1• AY.7.2• AY.8• AY.9• AY.10• AY.11• AY.12• AY.13• AY.14• AY.15• AY.16• AY.17• AY.18• AY.19• AY.20• AY.21• AY.22 AY.23•AY.24•AY.25•AY.26•AY.27•AY.28•AY.29•AY.30•AY.31•AY.32)
TE-06-136	00/06/11	Tehran	Tehran	S:L452R, S:T478K, S:P681R, S:D614G	S:L452R, S:T478K, S:P681R, S:D614G, Probably Delta variant (B.1.617.2 Sublineages: AY.1• AY.2• AY.3• AY.3.1• AY.4• AY.5• AY.5.1• AY.5.2• AY.6• AY.7• AY.7.1• AY.7.2• AY.8• AY.9• AY.10• AY.11• AY.12• AY.13• AY.14• AY.15• AY.16• AY.17• AY.18• AY.19• AY.20• AY.21• AY.22 AY.23•AY.24•AY.25•AY.26•AY.27•AY.28•AY.29•AY.30•AY.31•AY.32)
TE-06-137	00/06/11	Tehran	Tehran	S:L452R, S:T478K, S:P681R, S:D614G	S:L452R, S:T478K, S:P681R, S:D614G, Probably Delta variant (B.1.617.2 Sublineages: AY.1• AY.2• AY.3• AY.3.1• AY.4• AY.5• AY.5.1• AY.5.2• AY.6• AY.7• AY.7.1• AY.7.2• AY.8• AY.9• AY.10• AY.11• AY.12• AY.13• AY.14• AY.15• AY.16• AY.17• AY.18• AY.19• AY.20• AY.21• AY.22 AY.23•AY.24•AY.25•AY.26•AY.27•AY.28•AY.29•AY.30•AY.31•AY.32)
TE-06-139	00/06/11	Tehran	Tehran	S:L452R, S:T478K, S:P681R, S:D614G	S:L452R, S:T478K, S:P681R, S:D614G, Probably Delta variant (B.1.617.2 Sublineages: AY.1• AY.2• AY.3• AY.3.1• AY.4• AY.5• AY.5.1• AY.5.2• AY.6• AY.7• AY.7.1• AY.7.2• AY.8• AY.9• AY.10• AY.11• AY.12• AY.13• AY.14• AY.15• AY.16• AY.17• AY.18• AY.19• AY.20• AY.21• AY.22 AY.23•AY.24•AY.25•AY.26•AY.27•AY.28•AY.29•AY.30•AY.31•AY.32)
TE-06-140	00/06/11	Tehran	Tehran	S:L452R, S:T478K, S:P681R, S:D614G	S:L452R, S:T478K, S:P681R, S:D614G, Probably Delta variant (B.1.617.2 Sublineages: AY.1• AY.2• AY.3• AY.3.1• AY.4• AY.5• AY.5.1• AY.5.2• AY.6• AY.7• AY.7.1• AY.7.2• AY.8• AY.9• AY.10• AY.11• AY.12• AY.13• AY.14• AY.15• AY.16• AY.17• AY.18• AY.19• AY.20• AY.21• AY.22 AY.23•AY.24•AY.25•AY.26•AY.27•AY.28•AY.29•AY.30•AY.31•AY.32)
TE-06-100	00/06/11	Tehran	Tehran	S:L452R, S:T478K, S:P681R, S:D614G	S:L452R, S:T478K, S:P681R, S:D614G, Probably Delta variant (B.1.617.2 Sublineages: AY.1• AY.2• AY.3• AY.3.1• AY.4• AY.5• AY.5.1• AY.5.2• AY.6• AY.7• AY.7.1• AY.7.2• AY.8• AY.9• AY.10• AY.11• AY.12• AY.13• AY.14• AY.15• AY.16• AY.17• AY.18• AY.19• AY.20• AY.21• AY.22 AY.23•AY.24•AY.25•AY.26•AY.27•AY.28•AY.29•AY.30•AY.31•AY.32 •AY.33)
TE-06-103	00/06/11	Tehran	Tehran	S:L452R, S:T478K, S:P681R, S:D614G	S:L452R, S:T478K, S:P681R, S:D614G, Probably Delta variant (B.1.617.2 Sublineages: AY.1• AY.2• AY.3• AY.3.1• AY.4• AY.5• AY.5.1• AY.5.2• AY.6• AY.7• AY.7.1• AY.7.2• AY.8• AY.9• AY.10• AY.11• AY.12• AY.13• AY.14• AY.15• AY.16• AY.17• AY.18• AY.19• AY.20• AY.21• AY.22 AY.23•AY.24•AY.25•AY.26•AY.27•AY.28•AY.29•AY.30•AY.31•AY.32 •AY.33)
TE-06-106	00/06/11	Tehran	Tehran	S:L452R, S:T478K, S:P681R, S:D614G	S:L452R, S:T478K, S:P681R, S:D614G, Probably Delta variant (B.1.617.2 Sublineages: AY.1• AY.2• AY.3• AY.3.1• AY.4• AY.5• AY.5.1• AY.5.2• AY.6• AY.7• AY.7.1• AY.7.2• AY.8• AY.9• AY.10• AY.11• AY.12• AY.13• AY.14• AY.15• AY.16• AY.17• AY.18• AY.19• AY.20• AY.21• AY.22 AY.23•AY.24•AY.25•AY.26•AY.27•AY.28•AY.29•AY.30•AY.31•AY.32 •AY.33)
TE-06-107	00/06/11	Tehran	Tehran	S:L452R, S:T478K, S:P681R, S:D614G	S:L452R, S:T478K, S:P681R, S:D614G, Probably Delta variant (B.1.617.2 Sublineages: AY.1• AY.2• AY.3• AY.3.1• AY.4• AY.5• AY.5.1• AY.5.2• AY.6• AY.7• AY.7.1• AY.7.2• AY.8• AY.9• AY.10• AY.11• AY.12• AY.13• AY.14• AY.15• AY.16• AY.17• AY.18• AY.19• AY.20• AY.21• AY.22 AY.23•AY.24•AY.25•AY.26•AY.27•AY.28•AY.29•AY.30•AY.31•AY.32 •AY.33)
TE-06-108	00/06/11	Tehran	Tehran	S:L452R, S:T478K, S:P681R, S:D614G	S:L452R, S:T478K, S:P681R, S:D614G, Probably Delta variant (B.1.617.2 Sublineages: AY.1• AY.2• AY.3• AY.3.1• AY.4• AY.5• AY.5.1• AY.5.2• AY.6• AY.7• AY.7.1• AY.7.2• AY.8• AY.9• AY.10• AY.11• AY.12• AY.13• AY.14• AY.15• AY.16• AY.17• AY.18• AY.19• AY.20• AY.21• AY.22 AY.23•AY.24•AY.25•AY.26•AY.27•AY.28•AY.29•AY.30•AY.31•AY.32 •AY.33)
TE-06-109	00/06/11	Tehran	Tehran	S:L452R, S:T478K, S:P681R, S:D614G	S:L452R, S:T478K, S:P681R, S:D614G, Probably Delta variant (B.1.617.2 Sublineages: AY.1• AY.2• AY.3• AY.3.1• AY.4• AY.5• AY.5.1• AY.5.2• AY.6• AY.7• AY.7.1• AY.7.2• AY.8• AY.9• AY.10• AY.11• AY.12• AY.13• AY.14• AY.15• AY.16• AY.17• AY.18• AY.19• AY.20• AY.21• AY.22 AY.23•AY.24•AY.25•AY.26•AY.27•AY.28•AY.29•AY.30•AY.31•AY.32 •AY.33)
TE-06-114	00/06/11	Tehran	Tehran	S:L452R, S:T478K, S:P681R, S:D614G	S:L452R, S:T478K, S:P681R, S:D614G, Probably Delta variant (B.1.617.2 Sublineages: AY.1• AY.2• AY.3• AY.3.1• AY.4• AY.5• AY.5.1• AY.5.2• AY.6• AY.7• AY.7.1• AY.7.2• AY.8• AY.9• AY.10• AY.11• AY.12• AY.13• AY.14• AY.15• AY.16• AY.17• AY.18• AY.19• AY.20• AY.21• AY.22 AY.23•AY.24•AY.25•AY.26•AY.27•AY.28•AY.29•AY.30•AY.31•AY.32 •AY.33)
TE-06-104	00/06/11	Tehran	Tehran	S:L452R, S:T478K, S:P681R, S:D614G	S:L452R, S:T478K, S:P681R, S:D614G, Probably Delta variant (B.1.617.2 Sublineages: AY.1• AY.2• AY.3• AY.3.1• AY.4• AY.5• AY.5.1• AY.5.2• AY.6• AY.7• AY.7.1• AY.7.2• AY.8• AY.9• AY.10• AY.11• AY.12• AY.13• AY.14• AY.15• AY.16• AY.17• AY.18• AY.19• AY.20• AY.21• AY.22 AY.23•AY.24•AY.25•AY.26•AY.27•AY.28•AY.29•AY.30•AY.31•AY.32 •AY.33)
TE-06-105	00/06/11	Tehran	Tehran	S:L452R, S:T478K, S:P681R, S:D614G	S:L452R, S:T478K, S:P681R, S:D614G, Probably Delta variant (B.1.617.2 Sublineages: AY.1• AY.2• AY.3• AY.3.1• AY.4• AY.5• AY.5.1• AY.5.2• AY.6• AY.7• AY.7.1• AY.7.2• AY.8• AY.9• AY.10• AY.11• AY.12• AY.13• AY.14• AY.15• AY.16• AY.17• AY.18• AY.19• AY.20• AY.21• AY.22 AY.23•AY.24•AY.25•AY.26•AY.27•AY.28•AY.29•AY.30•AY.31•AY.32 •AY.33)
TE-06-113	00/06/11	Tehran	Tehran	S:L452R, S:T478K, S:P681R, S:D614G	S:L452R, S:T478K, S:P681R, S:D614G, Probably Delta variant (B.1.617.2 Sublineages: AY.1• AY.2• AY.3• AY.3.1• AY.4• AY.5• AY.5.1• AY.5.2• AY.6• AY.7• AY.7.1• AY.7.2• AY.8• AY.9• AY.10• AY.11• AY.12• AY.13• AY.14• AY.15• AY.16• AY.17• AY.18• AY.19• AY.20• AY.21• AY.22 AY.23•AY.24•AY.25•AY.26•AY.27•AY.28•AY.29•AY.30•AY.31•AY.32 •AY.33)
KE-06-127	00/06/12	Alborz	Karaj	S:L452R, S:T478K, S:P681R, S:D614G	S:L452R, S:T478K, S:P681R, S:D614G, Probably Delta variant (B.1.617.2 Sublineages: AY.1• AY.2• AY.3• AY.3.1• AY.4• AY.5• AY.5.1• AY.5.2• AY.6• AY.7• AY.7.1• AY.7.2• AY.8• AY.9• AY.10• AY.11• AY.12• AY.13• AY.14• AY.15• AY.16• AY.17• AY.18• AY.19• AY.20• AY.21• AY.22 AY.23•AY.24•AY.25•AY.26•AY.27•AY.28•AY.29•AY.30•AY.31•AY.32)
KE-06-129	00/06/12	Alborz	Karaj	S:L452R, S:T478K, S:P681R, S:D614G	S:L452R, S:T478K, S:P681R, S:D614G, Probably Delta variant (B.1.617.2 Sublineages: AY.1• AY.2• AY.3• AY.3.1• AY.4• AY.5• AY.5.1• AY.5.2• AY.6• AY.7• AY.7.1• AY.7.2• AY.8• AY.9• AY.10• AY.11• AY.12• AY.13• AY.14• AY.15• AY.16• AY.17• AY.18• AY.19• AY.20• AY.21• AY.22 AY.23•AY.24•AY.25•AY.26•AY.27•AY.28•AY.29•AY.30•AY.31•AY.32)
KE-06-130	00/06/12	Alborz	Karaj	S:L452R, S:T478K, S:P681R, S:D614G	S:L452R, S:T478K, S:P681R, S:D614G, Probably Delta variant (B.1.617.2 Sublineages: AY.1• AY.2• AY.3• AY.3.1• AY.4• AY.5• AY.5.1• AY.5.2• AY.6• AY.7• AY.7.1• AY.7.2• AY.8• AY.9• AY.10• AY.11• AY.12• AY.13• AY.14• AY.15• AY.16• AY.17• AY.18• AY.19• AY.20• AY.21• AY.22 AY.23•AY.24•AY.25•AY.26•AY.27•AY.28•AY.29•AY.30•AY.31•AY.32)
Z-06-118	00/06/12	Sistan and Baluchestan	Zahedan	S:L452R, S:T478K, S:P681R, S:D614G	S:L452R, S:T478K, S:P681R, S:D614G, Probably Delta variant (B.1.617.2 Sublineages: AY.1• AY.2• AY.3• AY.3.1• AY.4• AY.5• AY.5.1• AY.5.2• AY.6• AY.7• AY.7.1• AY.7.2• AY.8• AY.9• AY.10• AY.11• AY.12• AY.13• AY.14• AY.15• AY.16• AY.17• AY.18• AY.19• AY.20• AY.21• AY.22 AY.23•AY.24•AY.25•AY.26•AY.27•AY.28•AY.29•AY.30•AY.31•AY.32 •AY.33)
KE-06-135	00/06/13	Alborz	Karaj	S:L452R, S:T478K, S:P681R, S:D614G	S:L452R, S:T478K, S:P681R, S:D614G, Probably Delta variant (B.1.617.2 Sublineages: AY.1• AY.2• AY.3• AY.3.1• AY.4• AY.5• AY.5.1• AY.5.2• AY.6• AY.7• AY.7.1• AY.7.2• AY.8• AY.9• AY.10• AY.11• AY.12• AY.13• AY.14• AY.15• AY.16• AY.17• AY.18• AY.19• AY.20• AY.21• AY.22 AY.23•AY.24•AY.25•AY.26•AY.27•AY.28•AY.29•AY.30•AY.31•AY.32)
KE-06-136	00/06/13	Alborz	Karaj	S:L452R, S:T478K, S:P681R, S:D614G	S:L452R, S:T478K, S:P681R, S:D614G, Probably Delta variant (B.1.617.2 Sublineages: AY.1• AY.2• AY.3• AY.3.1• AY.4• AY.5• AY.5.1• AY.5.2• AY.6• AY.7• AY.7.1• AY.7.2• AY.8• AY.9• AY.10• AY.11• AY.12• AY.13• AY.14• AY.15• AY.16• AY.17• AY.18• AY.19• AY.20• AY.21• AY.22 AY.23•AY.24•AY.25•AY.26•AY.27•AY.28•AY.29•AY.30•AY.31•AY.32)
S-06-100	00/06/13	Semnan	Semnan	S:L452R, S:T478K, S:P681R, S:D614G	S:L452R, S:T478K, S:P681R, S:D614G, Probably Delta variant (B.1.617.2 Sublineages: AY.1• AY.2• AY.3• AY.3.1• AY.4• AY.5• AY.5.1• AY.5.2• AY.6• AY.7• AY.7.1• AY.7.2• AY.8• AY.9• AY.10• AY.11• AY.12• AY.13• AY.14• AY.15• AY.16• AY.17• AY.18• AY.19• AY.20• AY.21• AY.22 AY.23•AY.24•AY.25•AY.26•AY.27•AY.28•AY.29•AY.30•AY.31•AY.32 •AY.33)
S-06-101	00/06/13	Semnan	Semnan	S:L452R, S:T478K, S:P681R, S:D614G	S:L452R, S:T478K, S:P681R, S:D614G, Probably Delta variant (B.1.617.2 Sublineages: AY.1• AY.2• AY.3• AY.3.1• AY.4• AY.5• AY.5.1• AY.5.2• AY.6• AY.7• AY.7.1• AY.7.2• AY.8• AY.9• AY.10• AY.11• AY.12• AY.13• AY.14• AY.15• AY.16• AY.17• AY.18• AY.19• AY.20• AY.21• AY.22 AY.23•AY.24•AY.25•AY.26•AY.27•AY.28•AY.29•AY.30•AY.31•AY.32 •AY.33)
S-06-102	00/06/13	Semnan	Semnan	S:L452R, S:T478K, S:P681R, S:D614G	S:L452R, S:T478K, S:P681R, S:D614G, Probably Delta variant (B.1.617.2 Sublineages: AY.1• AY.2• AY.3• AY.3.1• AY.4• AY.5• AY.5.1• AY.5.2• AY.6• AY.7• AY.7.1• AY.7.2• AY.8• AY.9• AY.10• AY.11• AY.12• AY.13• AY.14• AY.15• AY.16• AY.17• AY.18• AY.19• AY.20• AY.21• AY.22 AY.23•AY.24•AY.25•AY.26•AY.27•AY.28•AY.29•AY.30•AY.31•AY.32 •AY.33)
S-06-104	00/06/13	Semnan	Semnan	S:L452R, S:T478K, S:P681R, S:D614G	S:L452R, S:T478K, S:P681R, S:D614G, Probably Delta (B.1.617.2 Sublineages: AY.1• AY.2• AY.3• AY.3.1• AY.4• AY.5• AY.5.1• AY.5.2• AY.6• AY.7• AY.7.1• AY.7.2• AY.8• AY.9• AY.10• AY.11• AY.12• AY.13• AY.14• AY.15• AY.16• AY.17• AY.18• AY.19• AY.20• AY.21• AY.22 AY.23•AY.24•AY.25•AY.26•AY.27•AY.28•AY.29•AY.30•AY.31•AY.32 •AY.33)
S-06-105	00/06/13	Semnan	Semnan	S:L452R, S:T478K, S:P681R, S:D614G	S:L452R, S:T478K, S:P681R, S:D614G, Probably Delta variant (B.1.617.2 Sublineages: AY.1• AY.2• AY.3• AY.3.1• AY.4• AY.5• AY.5.1• AY.5.2• AY.6• AY.7• AY.7.1• AY.7.2• AY.8• AY.9• AY.10• AY.11• AY.12• AY.13• AY.14• AY.15• AY.16• AY.17• AY.18• AY.19• AY.20• AY.21• AY.22 AY.23•AY.24•AY.25•AY.26•AY.27•AY.28•AY.29•AY.30•AY.31•AY.32 •AY.33)
S-06-107	00/06/13	Semnan	Semnan	S:L452R, S:T478K, S:P681R, S:D614G	S:L452R, S:T478K, S:P681R, S:D614G, Probably Delta variant (B.1.617.2 Sublineages: AY.1• AY.2• AY.3• AY.3.1• AY.4• AY.5• AY.5.1• AY.5.2• AY.6• AY.7• AY.7.1• AY.7.2• AY.8• AY.9• AY.10• AY.11• AY.12• AY.13• AY.14• AY.15• AY.16• AY.17• AY.18• AY.19• AY.20• AY.21• AY.22 AY.23•AY.24•AY.25•AY.26•AY.27•AY.28•AY.29•AY.30•AY.31•AY.32 •AY.33)
S-06-108	00/06/13	Semnan	Semnan	S:L452R, S:T478K, S:P681R, S:D614G	S:L452R, S:T478K, S:P681R, S:D614G, Probably Delta variant (B.1.617.2 Sublineages: AY.1• AY.2• AY.3• AY.3.1• AY.4• AY.5• AY.5.1• AY.5.2• AY.6• AY.7• AY.7.1• AY.7.2• AY.8• AY.9• AY.10• AY.11• AY.12• AY.13• AY.14• AY.15• AY.16• AY.17• AY.18• AY.19• AY.20• AY.21• AY.22 AY.23•AY.24•AY.25•AY.26•AY.27•AY.28•AY.29•AY.30•AY.31•AY.32 •AY.33)
S-06-109	00/06/13	Semnan	Semnan	S:L452R, S:T478K, S:P681R, S:D614G	S:L452R, S:T478K, S:P681R, S:D614G, Probably Delta variant (B.1.617.2 Sublineages: AY.1• AY.2• AY.3• AY.3.1• AY.4• AY.5• AY.5.1• AY.5.2• AY.6• AY.7• AY.7.1• AY.7.2• AY.8• AY.9• AY.10• AY.11• AY.12• AY.13• AY.14• AY.15• AY.16• AY.17• AY.18• AY.19• AY.20• AY.21• AY.22 AY.23•AY.24•AY.25•AY.26•AY.27•AY.28•AY.29•AY.30•AY.31•AY.32 •AY.33)
S-06-110	00/06/13	Semnan	Semnan	S:L452R, S:T478K, S:P681R, S:D614G	S:L452R, S:T478K, S:P681R, S:D614G, Probably Delta variant (B.1.617.2 Sublineages: AY.1• AY.2• AY.3• AY.3.1• AY.4• AY.5• AY.5.1• AY.5.2• AY.6• AY.7• AY.7.1• AY.7.2• AY.8• AY.9• AY.10• AY.11• AY.12• AY.13• AY.14• AY.15• AY.16• AY.17• AY.18• AY.19• AY.20• AY.21• AY.22 AY.23•AY.24•AY.25•AY.26•AY.27•AY.28•AY.29•AY.30•AY.31•AY.32 •AY.33)
S-06-111	00/06/13	Semnan	Semnan	S:L452R, S:T478K, S:P681R, S:D614G	S:L452R, S:T478K, S:P681R, S:D614G, Probably Delta variant (B.1.617.2 Sublineages: AY.1• AY.2• AY.3• AY.3.1• AY.4• AY.5• AY.5.1• AY.5.2• AY.6• AY.7• AY.7.1• AY.7.2• AY.8• AY.9• AY.10• AY.11• AY.12• AY.13• AY.14• AY.15• AY.16• AY.17• AY.18• AY.19• AY.20• AY.21• AY.22 AY.23•AY.24•AY.25•AY.26•AY.27•AY.28•AY.29•AY.30•AY.31•AY.32 •AY.33)
S-06-112	00/06/13	Semnan	Semnan	S:L452R, S:T478K, S:P681R, S:D614G	S:L452R, S:T478K, S:P681R, S:D614G, Probably Delta variant (B.1.617.2 Sublineages: AY.1• AY.2• AY.3• AY.3.1• AY.4• AY.5• AY.5.1• AY.5.2• AY.6• AY.7• AY.7.1• AY.7.2• AY.8• AY.9• AY.10• AY.11• AY.12• AY.13• AY.14• AY.15• AY.16• AY.17• AY.18• AY.19• AY.20• AY.21• AY.22 AY.23•AY.24•AY.25•AY.26•AY.27•AY.28•AY.29•AY.30•AY.31•AY.32 •AY.33)
S-06-114	00/06/13	Semnan	Aradan	S:L452R, S:T478K, S:P681R, S:D614G	S:L452R, S:T478K, S:P681R, S:D614G, Probably Delta variant (B.1.617.2 Sublineages: AY.1• AY.2• AY.3• AY.3.1• AY.4• AY.5• AY.5.1• AY.5.2• AY.6• AY.7• AY.7.1• AY.7.2• AY.8• AY.9• AY.10• AY.11• AY.12• AY.13• AY.14• AY.15• AY.16• AY.17• AY.18• AY.19• AY.20• AY.21• AY.22 AY.23•AY.24•AY.25•AY.26•AY.27•AY.28•AY.29•AY.30•AY.31•AY.32 •AY.33)
S-06-115	00/06/13	Semnan	Mahdi Shahr	S:L452R, S:T478K, S:P681R, S:D614G	S:L452R, S:T478K, S:P681R, S:D614G, Probably Delta variant (B.1.617.2 Sublineages: AY.1• AY.2• AY.3• AY.3.1• AY.4• AY.5• AY.5.1• AY.5.2• AY.6• AY.7• AY.7.1• AY.7.2• AY.8• AY.9• AY.10• AY.11• AY.12• AY.13• AY.14• AY.15• AY.16• AY.17• AY.18• AY.19• AY.20• AY.21• AY.22 AY.23•AY.24•AY.25•AY.26•AY.27•AY.28•AY.29•AY.30•AY.31•AY.32 •AY.33)
S-06-116	00/06/13	Semnan	Sorkheh	S:L452R, S:T478K, S:P681R, S:D614G	S:L452R, S:T478K, S:P681R, S:D614G, Probably Delta variant (B.1.617.2 Sublineages: AY.1• AY.2• AY.3• AY.3.1• AY.4• AY.5• AY.5.1• AY.5.2• AY.6• AY.7• AY.7.1• AY.7.2• AY.8• AY.9• AY.10• AY.11• AY.12• AY.13• AY.14• AY.15• AY.16• AY.17• AY.18• AY.19• AY.20• AY.21• AY.22 AY.23•AY.24•AY.25•AY.26•AY.27•AY.28•AY.29•AY.30•AY.31•AY.32 •AY.33)
S-06-117	00/06/13	Semnan	Damghan	S:L452R, S:T478K, S:P681R, S:D614G	S:L452R, S:T478K, S:P681R, S:D614G, Probably Delta variant (B.1.617.2 Sublineages: AY.1• AY.2• AY.3• AY.3.1• AY.4• AY.5• AY.5.1• AY.5.2• AY.6• AY.7• AY.7.1• AY.7.2• AY.8• AY.9• AY.10• AY.11• AY.12• AY.13• AY.14• AY.15• AY.16• AY.17• AY.18• AY.19• AY.20• AY.21• AY.22 AY.23•AY.24•AY.25•AY.26•AY.27•AY.28•AY.29•AY.30•AY.31•AY.32 •AY.33)
S-06-118	00/06/13	Semnan	Damghan	S:L452R, S:T478K, S:P681R, S:D614G	S:L452R, S:T478K, S:P681R, S:D614G, Probably Delta variant (B.1.617.2 Sublineages: AY.1• AY.2• AY.3• AY.3.1• AY.4• AY.5• AY.5.1• AY.5.2• AY.6• AY.7• AY.7.1• AY.7.2• AY.8• AY.9• AY.10• AY.11• AY.12• AY.13• AY.14• AY.15• AY.16• AY.17• AY.18• AY.19• AY.20• AY.21• AY.22 AY.23•AY.24•AY.25•AY.26•AY.27•AY.28•AY.29•AY.30•AY.31•AY.32 •AY.33)
S-06-119	00/06/13	Semnan	Damghan	S:L452R, S:T478K, S:P681R, S:D614G	S:L452R, S:T478K, S:P681R, S:D614G, Probably Delta variant (B.1.617.2 Sublineages: AY.1• AY.2• AY.3• AY.3.1• AY.4• AY.5• AY.5.1• AY.5.2• AY.6• AY.7• AY.7.1• AY.7.2• AY.8• AY.9• AY.10• AY.11• AY.12• AY.13• AY.14• AY.15• AY.16• AY.17• AY.18• AY.19• AY.20• AY.21• AY.22 AY.23•AY.24•AY.25•AY.26•AY.27•AY.28•AY.29•AY.30•AY.31•AY.32 •AY.33)
S-06-120	00/06/13	Semnan	Damghan	S:L452R, S:T478K, S:P681R, S:D614G	S:L452R, S:T478K, S:P681R, S:D614G, Probably Delta variant (B.1.617.2 Sublineages: AY.1• AY.2• AY.3• AY.3.1• AY.4• AY.5• AY.5.1• AY.5.2• AY.6• AY.7• AY.7.1• AY.7.2• AY.8• AY.9• AY.10• AY.11• AY.12• AY.13• AY.14• AY.15• AY.16• AY.17• AY.18• AY.19• AY.20• AY.21• AY.22 AY.23•AY.24•AY.25•AY.26•AY.27•AY.28•AY.29•AY.30•AY.31•AY.32 •AY.33)
Z-06-114	00/06/13	Sistan and Baluchestan	Zahedan	S:L452R, S:T478K, S:P681R, S:D614G	S:L452R, S:T478K, S:P681R, S:D614G, Probably Delta variant (B.1.617.2 Sublineages: AY.1• AY.2• AY.3• AY.3.1• AY.4• AY.5• AY.5.1• AY.5.2• AY.6• AY.7• AY.7.1• AY.7.2• AY.8• AY.9• AY.10• AY.11• AY.12• AY.13• AY.14• AY.15• AY.16• AY.17• AY.18• AY.19• AY.20• AY.21• AY.22 AY.23•AY.24•AY.25•AY.26•AY.27•AY.28•AY.29•AY.30•AY.31•AY.32 •AY.33)
Z-06-124	00/06/13	Sistan and Baluchestan	Zahedan	S:L452R, S:T478K, S:P681R, S:D614G	S:L452R, S:T478K, S:P681R, S:D614G, Probably Delta variant (B.1.617.2 Sublineages: AY.1• AY.2• AY.3• AY.3.1• AY.4• AY.5• AY.5.1• AY.5.2• AY.6• AY.7• AY.7.1• AY.7.2• AY.8• AY.9• AY.10• AY.11• AY.12• AY.13• AY.14• AY.15• AY.16• AY.17• AY.18• AY.19• AY.20• AY.21• AY.22 AY.23•AY.24•AY.25•AY.26•AY.27•AY.28•AY.29•AY.30•AY.31•AY.32 •AY.33)
18481	00/06/13	Tehran	Tehran	S:L452R, S:T478K, S:P681R, S:D614G	S:L452R, S:T478K, S:P681R, S:D614G, Probably Delta variant (B.1.617.2 Sublineages: AY.1• AY.2• AY.3• AY.3.1• AY.4• AY.5• AY.5.1• AY.5.2• AY.6• AY.7• AY.7.1• AY.7.2• AY.8• AY.9• AY.10• AY.11• AY.12• AY.13• AY.14• AY.15• AY.16• AY.17• AY.18• AY.19• AY.20• AY.21• AY.22 AY.23•AY.24•AY.25•AY.26•AY.27•AY.28•AY.29•AY.30•AY.31•AY.32)
18474	00/06/13	Tehran	Tehran	S:L452R, S:T478K, S:P681R, S:D614G	S:L452R, S:T478K, S:P681R, S:D614G, Probably Delta variant (B.1.617.2 Sublineages: AY.1• AY.2• AY.3• AY.3.1• AY.4• AY.5• AY.5.1• AY.5.2• AY.6• AY.7• AY.7.1• AY.7.2• AY.8• AY.9• AY.10• AY.11• AY.12• AY.13• AY.14• AY.15• AY.16• AY.17• AY.18• AY.19• AY.20• AY.21• AY.22 AY.23•AY.24•AY.25•AY.26•AY.27•AY.28•AY.29•AY.30•AY.31•AY.32)
18435	00/06/13	Tehran	Tehran	S:L452R, S:T478K, S:P681R, S:D614G	S:L452R, S:T478K, S:P681R, S:D614G, Probably Delta variant (B.1.617.2 Sublineages: AY.1• AY.2• AY.3• AY.3.1• AY.4• AY.5• AY.5.1• AY.5.2• AY.6• AY.7• AY.7.1• AY.7.2• AY.8• AY.9• AY.10• AY.11• AY.12• AY.13• AY.14• AY.15• AY.16• AY.17• AY.18• AY.19• AY.20• AY.21• AY.22 AY.23•AY.24•AY.25•AY.26•AY.27•AY.28•AY.29•AY.30•AY.31•AY.32)
18453	00/06/13	Tehran	Tehran	S:L452R, S:T478K, S:P681R, S:D614G	S:L452R, S:T478K, S:P681R, S:D614G, Probably Delta variant (B.1.617.2 Sublineages: AY.1• AY.2• AY.3• AY.3.1• AY.4• AY.5• AY.5.1• AY.5.2• AY.6• AY.7• AY.7.1• AY.7.2• AY.8• AY.9• AY.10• AY.11• AY.12• AY.13• AY.14• AY.15• AY.16• AY.17• AY.18• AY.19• AY.20• AY.21• AY.22 AY.23•AY.24•AY.25•AY.26•AY.27•AY.28•AY.29•AY.30•AY.31•AY.32)
L-5022	00/06/14	Markazi	Khomein	S:L452R, S:T478K, S:P681R, S:D614G	S:L452R, S:T478K, S:P681R, S:D614G, Probably Delta variant (B.1.617.2 Sublineages: AY.1• AY.2• AY.3• AY.3.1• AY.4• AY.5• AY.5.1• AY.5.2• AY.6• AY.7• AY.7.1• AY.7.2• AY.8• AY.9• AY.10• AY.11• AY.12• AY.13• AY.14• AY.15• AY.16• AY.17• AY.18• AY.19• AY.20• AY.21• AY.22 AY.23•AY.24•AY.25•AY.26•AY.27•AY.28•AY.29•AY.30•AY.31•AY.32 •AY.33)
L-5038	00/06/14	Markazi	Khomein	S:L452R, S:T478K, S:P681R, S:D614G	S:L452R, S:T478K, S:P681R, S:D614G, Probably Delta variant (B.1.617.2 Sublineages: AY.1• AY.2• AY.3• AY.3.1• AY.4• AY.5• AY.5.1• AY.5.2• AY.6• AY.7• AY.7.1• AY.7.2• AY.8• AY.9• AY.10• AY.11• AY.12• AY.13• AY.14• AY.15• AY.16• AY.17• AY.18• AY.19• AY.20• AY.21• AY.22 AY.23•AY.24•AY.25•AY.26•AY.27•AY.28•AY.29•AY.30•AY.31•AY.32 •AY.33)
L-5049	00/06/14	Markazi	Khomein	S:L452R, S:T478K, S:P681R, S:D614G	S:L452R, S:T478K, S:P681R, S:D614G, Probably Delta variant (B.1.617.2 Sublineages: AY.1• AY.2• AY.3• AY.3.1• AY.4• AY.5• AY.5.1• AY.5.2• AY.6• AY.7• AY.7.1• AY.7.2• AY.8• AY.9• AY.10• AY.11• AY.12• AY.13• AY.14• AY.15• AY.16• AY.17• AY.18• AY.19• AY.20• AY.21• AY.22 AY.23•AY.24•AY.25•AY.26•AY.27•AY.28•AY.29•AY.30•AY.31•AY.32 •AY.33)
L-53178	00/06/14	Markazi	Khomein	S:L452R, S:T478K, S:P681R, S:D614G	S:L452R, S:T478K, S:P681R, S:D614G, Probably Delta variant (B.1.617.2 Sublineages: AY.1• AY.2• AY.3• AY.3.1• AY.4• AY.5• AY.5.1• AY.5.2• AY.6• AY.7• AY.7.1• AY.7.2• AY.8• AY.9• AY.10• AY.11• AY.12• AY.13• AY.14• AY.15• AY.16• AY.17• AY.18• AY.19• AY.20• AY.21• AY.22 AY.23•AY.24•AY.25•AY.26•AY.27•AY.28•AY.29•AY.30•AY.31•AY.32 •AY.33)
L-53322	00/06/14	Markazi	Khomein	S:L452R, S:T478K, S:P681R, S:D614G	S:L452R, S:T478K, S:P681R, S:D614G, Probably Delta variant (B.1.617.2 Sublineages: AY.1• AY.2• AY.3• AY.3.1• AY.4• AY.5• AY.5.1• AY.5.2• AY.6• AY.7• AY.7.1• AY.7.2• AY.8• AY.9• AY.10• AY.11• AY.12• AY.13• AY.14• AY.15• AY.16• AY.17• AY.18• AY.19• AY.20• AY.21• AY.22 AY.23•AY.24•AY.25•AY.26•AY.27•AY.28•AY.29•AY.30•AY.31•AY.32 •AY.33)
S-06-124	00/06/14	Semnan	Semnan	S:L452R, S:T478K, S:P681R, S:D614G	S:L452R, S:T478K, S:P681R, S:D614G, Probably Delta variant (B.1.617.2 Sublineages: AY.1• AY.2• AY.3• AY.3.1• AY.4• AY.5• AY.5.1• AY.5.2• AY.6• AY.7• AY.7.1• AY.7.2• AY.8• AY.9• AY.10• AY.11• AY.12• AY.13• AY.14• AY.15• AY.16• AY.17• AY.18• AY.19• AY.20• AY.21• AY.22 AY.23•AY.24•AY.25•AY.26•AY.27•AY.28•AY.29•AY.30•AY.31•AY.32 •AY.33)
S-06-125	00/06/14	Semnan	Semnan	S:L452R, S:T478K, S:P681R, S:D614G	S:L452R, S:T478K, S:P681R, S:D614G, Probably Delta variant (B.1.617.2 Sublineages: AY.1• AY.2• AY.3• AY.3.1• AY.4• AY.5• AY.5.1• AY.5.2• AY.6• AY.7• AY.7.1• AY.7.2• AY.8• AY.9• AY.10• AY.11• AY.12• AY.13• AY.14• AY.15• AY.16• AY.17• AY.18• AY.19• AY.20• AY.21• AY.22 AY.23•AY.24•AY.25•AY.26•AY.27•AY.28•AY.29•AY.30•AY.31•AY.32 •AY.33)
S-06-126	00/06/14	Semnan	Semnan	S:L452R, S:T478K, S:P681R, S:D614G	S:L452R, S:T478K, S:P681R, S:D614G, Probably Delta variant (B.1.617.2 Sublineages: AY.1• AY.2• AY.3• AY.3.1• AY.4• AY.5• AY.5.1• AY.5.2• AY.6• AY.7• AY.7.1• AY.7.2• AY.8• AY.9• AY.10• AY.11• AY.12• AY.13• AY.14• AY.15• AY.16• AY.17• AY.18• AY.19• AY.20• AY.21• AY.22 AY.23•AY.24•AY.25•AY.26•AY.27•AY.28•AY.29•AY.30•AY.31•AY.32 •AY.33)
S-06-131	00/06/14	Semnan	Semnan	S:L452R, S:T478K, S:P681R, S:D614G	S:L452R, S:T478K, S:P681R, S:D614G, Probably Delta variant (B.1.617.2 Sublineages: AY.1• AY.2• AY.3• AY.3.1• AY.4• AY.5• AY.5.1• AY.5.2• AY.6• AY.7• AY.7.1• AY.7.2• AY.8• AY.9• AY.10• AY.11• AY.12• AY.13• AY.14• AY.15• AY.16• AY.17• AY.18• AY.19• AY.20• AY.21• AY.22 AY.23•AY.24•AY.25•AY.26•AY.27•AY.28•AY.29•AY.30•AY.31•AY.32 •AY.33)
S-06-132	00/06/14	Semnan	Semnan	S:L452R, S:T478K, S:P681R, S:D614G	S:L452R, S:T478K, S:P681R, S:D614G, Probably Delta variant (B.1.617.2 Sublineages: AY.1• AY.2• AY.3• AY.3.1• AY.4• AY.5• AY.5.1• AY.5.2• AY.6• AY.7• AY.7.1• AY.7.2• AY.8• AY.9• AY.10• AY.11• AY.12• AY.13• AY.14• AY.15• AY.16• AY.17• AY.18• AY.19• AY.20• AY.21• AY.22 AY.23•AY.24•AY.25•AY.26•AY.27•AY.28•AY.29•AY.30•AY.31•AY.32 •AY.33)
S-06-138	00/06/14	Semnan	Semnan	S:L452R, S:T478K, S:P681R, S:D614G	S:L452R, S:T478K, S:P681R, S:D614G, Probably Delta variant (B.1.617.2 Sublineages: AY.1• AY.2• AY.3• AY.3.1• AY.4• AY.5• AY.5.1• AY.5.2• AY.6• AY.7• AY.7.1• AY.7.2• AY.8• AY.9• AY.10• AY.11• AY.12• AY.13• AY.14• AY.15• AY.16• AY.17• AY.18• AY.19• AY.20• AY.21• AY.22 AY.23•AY.24•AY.25•AY.26•AY.27•AY.28•AY.29•AY.30•AY.31•AY.32 •AY.33)
S-06-140	00/06/14	Semnan	Semnan	S:L452R, S:T478K, S:P681R, S:D614G	S:L452R, S:T478K, S:P681R, S:D614G, Probably Delta variant (B.1.617.2 Sublineages: AY.1• AY.2• AY.3• AY.3.1• AY.4• AY.5• AY.5.1• AY.5.2• AY.6• AY.7• AY.7.1• AY.7.2• AY.8• AY.9• AY.10• AY.11• AY.12• AY.13• AY.14• AY.15• AY.16• AY.17• AY.18• AY.19• AY.20• AY.21• AY.22 AY.23•AY.24•AY.25•AY.26•AY.27•AY.28•AY.29•AY.30•AY.31•AY.32 •AY.33)
S-06-141	00/06/14	Semnan	Semnan	S:L452R, S:T478K, S:P681R, S:D614G	S:L452R, S:T478K, S:P681R, S:D614G, Probably Delta variant (B.1.617.2 Sublineages: AY.1• AY.2• AY.3• AY.3.1• AY.4• AY.5• AY.5.1• AY.5.2• AY.6• AY.7• AY.7.1• AY.7.2• AY.8• AY.9• AY.10• AY.11• AY.12• AY.13• AY.14• AY.15• AY.16• AY.17• AY.18• AY.19• AY.20• AY.21• AY.22 AY.23•AY.24•AY.25•AY.26•AY.27•AY.28•AY.29•AY.30•AY.31•AY.32 •AY.33)
S-06-142	00/06/14	Semnan	Semnan	S:L452R, S:T478K, S:P681R, S:D614G	S:L452R, S:T478K, S:P681R, S:D614G, Probably Delta variant (B.1.617.2 Sublineages: AY.1• AY.2• AY.3• AY.3.1• AY.4• AY.5• AY.5.1• AY.5.2• AY.6• AY.7• AY.7.1• AY.7.2• AY.8• AY.9• AY.10• AY.11• AY.12• AY.13• AY.14• AY.15• AY.16• AY.17• AY.18• AY.19• AY.20• AY.21• AY.22 AY.23•AY.24•AY.25•AY.26•AY.27•AY.28•AY.29•AY.30•AY.31•AY.32 •AY.33)
S-06-143	00/06/14	Semnan	Semnan	S:L452R, S:T478K, S:P681R, S:D614G	S:L452R, S:T478K, S:P681R, S:D614G, Probably Delta variant (B.1.617.2 Sublineages: AY.1• AY.2• AY.3• AY.3.1• AY.4• AY.5• AY.5.1• AY.5.2• AY.6• AY.7• AY.7.1• AY.7.2• AY.8• AY.9• AY.10• AY.11• AY.12• AY.13• AY.14• AY.15• AY.16• AY.17• AY.18• AY.19• AY.20• AY.21• AY.22 AY.23•AY.24•AY.25•AY.26•AY.27•AY.28•AY.29•AY.30•AY.31•AY.32 •AY.33)
S-06-144	00/06/14	Semnan	Semnan	S:L452R, S:T478K, S:P681R, S:D614G	S:L452R, S:T478K, S:P681R, S:D614G, Probably Delta variant (B.1.617.2 Sublineages: AY.1• AY.2• AY.3• AY.3.1• AY.4• AY.5• AY.5.1• AY.5.2• AY.6• AY.7• AY.7.1• AY.7.2• AY.8• AY.9• AY.10• AY.11• AY.12• AY.13• AY.14• AY.15• AY.16• AY.17• AY.18• AY.19• AY.20• AY.21• AY.22 AY.23•AY.24•AY.25•AY.26•AY.27•AY.28•AY.29•AY.30•AY.31•AY.32 •AY.33)
S-06-145	00/06/14	Semnan	Semnan	S:L452R, S:T478K, S:P681R, S:D614G	S:L452R, S:T478K, S:P681R, S:D614G, Probably Delta (B.1.617.2 Sublineages: AY.1• AY.2• AY.3• AY.3.1• AY.4• AY.5• AY.5.1• AY.5.2• AY.6• AY.7• AY.7.1• AY.7.2• AY.8• AY.9• AY.10• AY.11• AY.12• AY.13• AY.14• AY.15• AY.16• AY.17• AY.18• AY.19• AY.20• AY.21• AY.22 AY.23•AY.24•AY.25•AY.26•AY.27•AY.28•AY.29•AY.30•AY.31•AY.32 •AY.33)
S-06-146	00/06/14	Semnan	Semnan	S:L452R, S:T478K, S:P681R, S:D614G	S:L452R, S:T478K, S:P681R, S:D614G, Probably Delta variant (B.1.617.2 Sublineages: AY.1• AY.2• AY.3• AY.3.1• AY.4• AY.5• AY.5.1• AY.5.2• AY.6• AY.7• AY.7.1• AY.7.2• AY.8• AY.9• AY.10• AY.11• AY.12• AY.13• AY.14• AY.15• AY.16• AY.17• AY.18• AY.19• AY.20• AY.21• AY.22 AY.23•AY.24•AY.25•AY.26•AY.27•AY.28•AY.29•AY.30•AY.31•AY.32 •AY.33)
S-06-147	00/06/14	Semnan	Semnan	S:L452R, S:T478K, S:P681R, S:D614G	S:L452R, S:T478K, S:P681R, S:D614G, Probably Delta variant (B.1.617.2 Sublineages: AY.1• AY.2• AY.3• AY.3.1• AY.4• AY.5• AY.5.1• AY.5.2• AY.6• AY.7• AY.7.1• AY.7.2• AY.8• AY.9• AY.10• AY.11• AY.12• AY.13• AY.14• AY.15• AY.16• AY.17• AY.18• AY.19• AY.20• AY.21• AY.22 AY.23•AY.24•AY.25•AY.26•AY.27•AY.28•AY.29•AY.30•AY.31•AY.32 •AY.33)
S-06-129	00/06/14	Semnan	Semnan	S:L452R, S:T478K, S:P681R, S:D614G	S:L452R, S:T478K, S:P681R, S:D614G, Probably Delta variant (B.1.617.2 Sublineages: AY.1• AY.2• AY.3• AY.3.1• AY.4• AY.5• AY.5.1• AY.5.2• AY.6• AY.7• AY.7.1• AY.7.2• AY.8• AY.9• AY.10• AY.11• AY.12• AY.13• AY.14• AY.15• AY.16• AY.17• AY.18• AY.19• AY.20• AY.21• AY.22 AY.23•AY.24•AY.25•AY.26•AY.27•AY.28•AY.29•AY.30•AY.31•AY.32 •AY.33)
S-06-133	00/06/14	Semnan	Semnan	S:L452R, S:T478K, S:P681R, S:D614G	S:L452R, S:T478K, S:P681R, S:D614G, Probably Delta variant (B.1.617.2 Sublineages: AY.1• AY.2• AY.3• AY.3.1• AY.4• AY.5• AY.5.1• AY.5.2• AY.6• AY.7• AY.7.1• AY.7.2• AY.8• AY.9• AY.10• AY.11• AY.12• AY.13• AY.14• AY.15• AY.16• AY.17• AY.18• AY.19• AY.20• AY.21• AY.22 AY.23•AY.24•AY.25•AY.26•AY.27•AY.28•AY.29•AY.30•AY.31•AY.32 •AY.33)
S-06-134	00/06/14	Semnan	Semnan	S:L452R, S:T478K, S:P681R, S:D614G	S:L452R, S:T478K, S:P681R, S:D614G, Probably Delta variant (B.1.617.2 Sublineages: AY.1• AY.2• AY.3• AY.3.1• AY.4• AY.5• AY.5.1• AY.5.2• AY.6• AY.7• AY.7.1• AY.7.2• AY.8• AY.9• AY.10• AY.11• AY.12• AY.13• AY.14• AY.15• AY.16• AY.17• AY.18• AY.19• AY.20• AY.21• AY.22 AY.23•AY.24•AY.25•AY.26•AY.27•AY.28•AY.29•AY.30•AY.31•AY.32 •AY.33)
S-06-135	00/06/14	Semnan	Semnan	S:L452R, S:T478K, S:P681R, S:D614G	S:L452R, S:T478K, S:P681R, S:D614G, Probably Delta variant (B.1.617.2 Sublineages: AY.1• AY.2• AY.3• AY.3.1• AY.4• AY.5• AY.5.1• AY.5.2• AY.6• AY.7• AY.7.1• AY.7.2• AY.8• AY.9• AY.10• AY.11• AY.12• AY.13• AY.14• AY.15• AY.16• AY.17• AY.18• AY.19• AY.20• AY.21• AY.22 AY.23•AY.24•AY.25•AY.26•AY.27•AY.28•AY.29•AY.30•AY.31•AY.32 •AY.33)
S-06-136	00/06/14	Semnan	Semnan	S:L452R, S:T478K, S:P681R, S:D614G	S:L452R, S:T478K, S:P681R, S:D614G, Probably Delta variant (B.1.617.2 Sublineages: AY.1• AY.2• AY.3• AY.3.1• AY.4• AY.5• AY.5.1• AY.5.2• AY.6• AY.7• AY.7.1• AY.7.2• AY.8• AY.9• AY.10• AY.11• AY.12• AY.13• AY.14• AY.15• AY.16• AY.17• AY.18• AY.19• AY.20• AY.21• AY.22 AY.23•AY.24•AY.25•AY.26•AY.27•AY.28•AY.29•AY.30•AY.31•AY.32 •AY.33)
S-06-137	00/06/14	Semnan	Semnan	S:L452R, S:T478K, S:P681R, S:D614G	S:L452R, S:T478K, S:P681R, S:D614G, Probably Delta variant (B.1.617.2 Sublineages: AY.1• AY.2• AY.3• AY.3.1• AY.4• AY.5• AY.5.1• AY.5.2• AY.6• AY.7• AY.7.1• AY.7.2• AY.8• AY.9• AY.10• AY.11• AY.12• AY.13• AY.14• AY.15• AY.16• AY.17• AY.18• AY.19• AY.20• AY.21• AY.22 AY.23•AY.24•AY.25•AY.26•AY.27•AY.28•AY.29•AY.30•AY.31•AY.32 •AY.33)
Z-06-116	00/06/14	Sistan and Baluchestan	Zahedan	S:L452R, S:T478K, S:P681R, S:D614G	S:L452R, S:T478K, S:P681R, S:D614G, Probably Delta variant (B.1.617.2 Sublineages: AY.1• AY.2• AY.3• AY.3.1• AY.4• AY.5• AY.5.1• AY.5.2• AY.6• AY.7• AY.7.1• AY.7.2• AY.8• AY.9• AY.10• AY.11• AY.12• AY.13• AY.14• AY.15• AY.16• AY.17• AY.18• AY.19• AY.20• AY.21• AY.22 AY.23•AY.24•AY.25•AY.26•AY.27•AY.28•AY.29•AY.30•AY.31•AY.32 •AY.33)
Z-06-132	00/06/14	Sistan and Baluchestan	Zahedan	S:L452R, S:T478K, S:P681R, S:D614G	S:L452R, S:T478K, S:P681R, S:D614G, Probably Delta variant (B.1.617.2 Sublineages: AY.1• AY.2• AY.3• AY.3.1• AY.4• AY.5• AY.5.1• AY.5.2• AY.6• AY.7• AY.7.1• AY.7.2• AY.8• AY.9• AY.10• AY.11• AY.12• AY.13• AY.14• AY.15• AY.16• AY.17• AY.18• AY.19• AY.20• AY.21• AY.22 AY.23•AY.24•AY.25•AY.26•AY.27•AY.28•AY.29•AY.30•AY.31•AY.32 •AY.33)
18506	00/06/14	Tehran	Tehran	S:L452R, S:T478K, S:P681R, S:D614G	S:L452R, S:T478K, S:P681R, S:D614G, Probably Delta variant (B.1.617.2 Sublineages: AY.1• AY.2• AY.3• AY.3.1• AY.4• AY.5• AY.5.1• AY.5.2• AY.6• AY.7• AY.7.1• AY.7.2• AY.8• AY.9• AY.10• AY.11• AY.12• AY.13• AY.14• AY.15• AY.16• AY.17• AY.18• AY.19• AY.20• AY.21• AY.22 AY.23•AY.24•AY.25•AY.26•AY.27•AY.28•AY.29•AY.30•AY.31•AY.32)
18529	00/06/14	Tehran	Tehran	S:L452R, S:T478K, S:P681R, S:D614G	S:L452R, S:T478K, S:P681R, S:D614G, Probably Delta variant (B.1.617.2 Sublineages: AY.1• AY.2• AY.3• AY.3.1• AY.4• AY.5• AY.5.1• AY.5.2• AY.6• AY.7• AY.7.1• AY.7.2• AY.8• AY.9• AY.10• AY.11• AY.12• AY.13• AY.14• AY.15• AY.16• AY.17• AY.18• AY.19• AY.20• AY.21• AY.22 AY.23•AY.24•AY.25•AY.26•AY.27•AY.28•AY.29•AY.30•AY.31•AY.32)
18538	00/06/14	Tehran	Tehran	S:L452R, S:T478K, S:P681R, S:D614G	S:L452R, S:T478K, S:P681R, S:D614G, Probably Delta variant (B.1.617.2 Sublineages: AY.1• AY.2• AY.3• AY.3.1• AY.4• AY.5• AY.5.1• AY.5.2• AY.6• AY.7• AY.7.1• AY.7.2• AY.8• AY.9• AY.10• AY.11• AY.12• AY.13• AY.14• AY.15• AY.16• AY.17• AY.18• AY.19• AY.20• AY.21• AY.22 AY.23•AY.24•AY.25•AY.26•AY.27•AY.28•AY.29•AY.30•AY.31•AY.32)
18546	00/06/14	Tehran	Tehran	S:L452R, S:T478K, S:P681R, S:D614G	S:L452R, S:T478K, S:P681R, S:D614G, Probably Delta variant (B.1.617.2 Sublineages: AY.1• AY.2• AY.3• AY.3.1• AY.4• AY.5• AY.5.1• AY.5.2• AY.6• AY.7• AY.7.1• AY.7.2• AY.8• AY.9• AY.10• AY.11• AY.12• AY.13• AY.14• AY.15• AY.16• AY.17• AY.18• AY.19• AY.20• AY.21• AY.22 AY.23•AY.24•AY.25•AY.26•AY.27•AY.28•AY.29•AY.30•AY.31•AY.32)
L-5026	00/06/15	Markazi	Khomein	S:L452R, S:T478K, S:P681R, S:D614G	S:L452R, S:T478K, S:P681R, S:D614G, Probably Delta variant (B.1.617.2 Sublineages: AY.1• AY.2• AY.3• AY.3.1• AY.4• AY.5• AY.5.1• AY.5.2• AY.6• AY.7• AY.7.1• AY.7.2• AY.8• AY.9• AY.10• AY.11• AY.12• AY.13• AY.14• AY.15• AY.16• AY.17• AY.18• AY.19• AY.20• AY.21• AY.22 AY.23•AY.24•AY.25•AY.26•AY.27•AY.28•AY.29•AY.30•AY.31•AY.32 •AY.33)
L-5029	00/06/15	Markazi	Khomein	S:L452R, S:T478K, S:P681R, S:D614G	S:L452R, S:T478K, S:P681R, S:D614G, Probably Delta variant (B.1.617.2 Sublineages: AY.1• AY.2• AY.3• AY.3.1• AY.4• AY.5• AY.5.1• AY.5.2• AY.6• AY.7• AY.7.1• AY.7.2• AY.8• AY.9• AY.10• AY.11• AY.12• AY.13• AY.14• AY.15• AY.16• AY.17• AY.18• AY.19• AY.20• AY.21• AY.22 AY.23•AY.24•AY.25•AY.26•AY.27•AY.28•AY.29•AY.30•AY.31•AY.32 •AY.33)
L-5033	00/06/15	Markazi	Khomein	S:L452R, S:T478K, S:P681R, S:D614G	S:L452R, S:T478K, S:P681R, S:D614G, Probably Delta variant (B.1.617.2 Sublineages: AY.1• AY.2• AY.3• AY.3.1• AY.4• AY.5• AY.5.1• AY.5.2• AY.6• AY.7• AY.7.1• AY.7.2• AY.8• AY.9• AY.10• AY.11• AY.12• AY.13• AY.14• AY.15• AY.16• AY.17• AY.18• AY.19• AY.20• AY.21• AY.22 AY.23•AY.24•AY.25•AY.26•AY.27•AY.28•AY.29•AY.30•AY.31•AY.32 •AY.33)
L-5052	00/06/15	Markazi	Khomein	S:L452R, S:T478K, S:P681R, S:D614G	S:L452R, S:T478K, S:P681R, S:D614G, Probably Delta variant (B.1.617.2 Sublineages: AY.1• AY.2• AY.3• AY.3.1• AY.4• AY.5• AY.5.1• AY.5.2• AY.6• AY.7• AY.7.1• AY.7.2• AY.8• AY.9• AY.10• AY.11• AY.12• AY.13• AY.14• AY.15• AY.16• AY.17• AY.18• AY.19• AY.20• AY.21• AY.22 AY.23•AY.24•AY.25•AY.26•AY.27•AY.28•AY.29•AY.30•AY.31•AY.32 •AY.33)
L-5053	00/06/15	Markazi	Khomein	S:L452R, S:T478K, S:P681R, S:D614G	S:L452R, S:T478K, S:P681R, S:D614G, Probably Delta variant (B.1.617.2 Sublineages: AY.1• AY.2• AY.3• AY.3.1• AY.4• AY.5• AY.5.1• AY.5.2• AY.6• AY.7• AY.7.1• AY.7.2• AY.8• AY.9• AY.10• AY.11• AY.12• AY.13• AY.14• AY.15• AY.16• AY.17• AY.18• AY.19• AY.20• AY.21• AY.22 AY.23•AY.24•AY.25•AY.26•AY.27•AY.28•AY.29•AY.30•AY.31•AY.32 •AY.33)
L-5054	00/06/15	Markazi	Khomein	S:L452R, S:T478K, S:P681R, S:D614G	S:L452R, S:T478K, S:P681R, S:D614G, Probably Delta variant (B.1.617.2 Sublineages: AY.1• AY.2• AY.3• AY.3.1• AY.4• AY.5• AY.5.1• AY.5.2• AY.6• AY.7• AY.7.1• AY.7.2• AY.8• AY.9• AY.10• AY.11• AY.12• AY.13• AY.14• AY.15• AY.16• AY.17• AY.18• AY.19• AY.20• AY.21• AY.22 AY.23•AY.24•AY.25•AY.26•AY.27•AY.28•AY.29•AY.30•AY.31•AY.32 •AY.33)
L-53164	00/06/15	Markazi	Khomein	S:L452R, S:T478K, S:P681R, S:D614G	S:L452R, S:T478K, S:P681R, S:D614G, Probably Delta variant (B.1.617.2 Sublineages: AY.1• AY.2• AY.3• AY.3.1• AY.4• AY.5• AY.5.1• AY.5.2• AY.6• AY.7• AY.7.1• AY.7.2• AY.8• AY.9• AY.10• AY.11• AY.12• AY.13• AY.14• AY.15• AY.16• AY.17• AY.18• AY.19• AY.20• AY.21• AY.22 AY.23•AY.24•AY.25•AY.26•AY.27•AY.28•AY.29•AY.30•AY.31•AY.32 •AY.33)
Z-06-119	00/06/15	Sistan and Baluchestan	Zahedan	S:L452R, S:T478K, S:P681R, S:D614G	S:L452R, S:T478K, S:P681R, S:D614G, Probably Delta variant (B.1.617.2 Sublineages: AY.1• AY.2• AY.3• AY.3.1• AY.4• AY.5• AY.5.1• AY.5.2• AY.6• AY.7• AY.7.1• AY.7.2• AY.8• AY.9• AY.10• AY.11• AY.12• AY.13• AY.14• AY.15• AY.16• AY.17• AY.18• AY.19• AY.20• AY.21• AY.22 AY.23•AY.24•AY.25•AY.26•AY.27•AY.28•AY.29•AY.30•AY.31•AY.32 •AY.33)
TP-06-100	00/06/15	Tehran	Tehran	S:L452R, S:T478K, S:P681R, S:D614G	S:L452R, S:T478K, S:P681R, S:D614G, Probably Delta variant (B.1.617.2 Sublineages: AY.1• AY.2• AY.3• AY.3.1• AY.4• AY.5• AY.5.1• AY.5.2• AY.6• AY.7• AY.7.1• AY.7.2• AY.8• AY.9• AY.10• AY.11• AY.12• AY.13• AY.14• AY.15• AY.16• AY.17• AY.18• AY.19• AY.20• AY.21• AY.22 AY.23•AY.24•AY.25•AY.26•AY.27•AY.28•AY.29•AY.30•AY.31•AY.32)
TP-06-101	00/06/15	Tehran	Tehran	S:L452R, S:T478K, S:P681R, S:D614G	S:L452R, S:T478K, S:P681R, S:D614G, Probably Delta variant (B.1.617.2 Sublineages: AY.1• AY.2• AY.3• AY.3.1• AY.4• AY.5• AY.5.1• AY.5.2• AY.6• AY.7• AY.7.1• AY.7.2• AY.8• AY.9• AY.10• AY.11• AY.12• AY.13• AY.14• AY.15• AY.16• AY.17• AY.18• AY.19• AY.20• AY.21• AY.22 AY.23•AY.24•AY.25•AY.26•AY.27•AY.28•AY.29•AY.30•AY.31•AY.32)
TP-06-102	00/06/15	Tehran	Tehran	S:L452R, S:T478K, S:P681R, S:D614G	S:L452R, S:T478K, S:P681R, S:D614G, Probably Delta variant (B.1.617.2 Sublineages: AY.1• AY.2• AY.3• AY.3.1• AY.4• AY.5• AY.5.1• AY.5.2• AY.6• AY.7• AY.7.1• AY.7.2• AY.8• AY.9• AY.10• AY.11• AY.12• AY.13• AY.14• AY.15• AY.16• AY.17• AY.18• AY.19• AY.20• AY.21• AY.22 AY.23•AY.24•AY.25•AY.26•AY.27•AY.28•AY.29•AY.30•AY.31•AY.32)
TP-06-103	00/06/15	Tehran	Tehran	S:L452R, S:T478K, S:P681R, S:D614G	S:L452R, S:T478K, S:P681R, S:D614G, Probably Delta variant (B.1.617.2 Sublineages: AY.1• AY.2• AY.3• AY.3.1• AY.4• AY.5• AY.5.1• AY.5.2• AY.6• AY.7• AY.7.1• AY.7.2• AY.8• AY.9• AY.10• AY.11• AY.12• AY.13• AY.14• AY.15• AY.16• AY.17• AY.18• AY.19• AY.20• AY.21• AY.22 AY.23•AY.24•AY.25•AY.26•AY.27•AY.28•AY.29•AY.30•AY.31•AY.32)
TP-06-104	00/06/15	Tehran	Tehran	S:L452R, S:T478K, S:P681R, S:D614G	S:L452R, S:T478K, S:P681R, S:D614G, Probably Delta variant (B.1.617.2 Sublineages: AY.1• AY.2• AY.3• AY.3.1• AY.4• AY.5• AY.5.1• AY.5.2• AY.6• AY.7• AY.7.1• AY.7.2• AY.8• AY.9• AY.10• AY.11• AY.12• AY.13• AY.14• AY.15• AY.16• AY.17• AY.18• AY.19• AY.20• AY.21• AY.22 AY.23•AY.24•AY.25•AY.26•AY.27•AY.28•AY.29•AY.30•AY.31•AY.32)
TP-06-105	00/06/15	Tehran	Tehran	S:L452R, S:T478K, S:P681R, S:D614G	S:L452R, S:T478K, S:P681R, S:D614G, Probably Delta variant (B.1.617.2 Sublineages: AY.1• AY.2• AY.3• AY.3.1• AY.4• AY.5• AY.5.1• AY.5.2• AY.6• AY.7• AY.7.1• AY.7.2• AY.8• AY.9• AY.10• AY.11• AY.12• AY.13• AY.14• AY.15• AY.16• AY.17• AY.18• AY.19• AY.20• AY.21• AY.22 AY.23•AY.24•AY.25•AY.26•AY.27•AY.28•AY.29•AY.30•AY.31•AY.32)
TP-06-107	00/06/15	Tehran	Tehran	S:L452R, S:T478K, S:P681R, S:D614G	S:L452R, S:T478K, S:P681R, S:D614G, Probably Delta variant (B.1.617.2 Sublineages: AY.1• AY.2• AY.3• AY.3.1• AY.4• AY.5• AY.5.1• AY.5.2• AY.6• AY.7• AY.7.1• AY.7.2• AY.8• AY.9• AY.10• AY.11• AY.12• AY.13• AY.14• AY.15• AY.16• AY.17• AY.18• AY.19• AY.20• AY.21• AY.22 AY.23•AY.24•AY.25•AY.26•AY.27•AY.28•AY.29•AY.30•AY.31•AY.32)
TP-06-108	00/06/15	Tehran	Tehran	S:L452R, S:T478K, S:P681R, S:D614G	S:L452R, S:T478K, S:P681R, S:D614G, Probably Delta variant (B.1.617.2 Sublineages: AY.1• AY.2• AY.3• AY.3.1• AY.4• AY.5• AY.5.1• AY.5.2• AY.6• AY.7• AY.7.1• AY.7.2• AY.8• AY.9• AY.10• AY.11• AY.12• AY.13• AY.14• AY.15• AY.16• AY.17• AY.18• AY.19• AY.20• AY.21• AY.22 AY.23•AY.24•AY.25•AY.26•AY.27•AY.28•AY.29•AY.30•AY.31•AY.32)
TP-06-109	00/06/15	Tehran	Tehran	S:L452R, S:T478K, S:P681R, S:D614G	S:L452R, S:T478K, S:P681R, S:D614G, Probably Delta variant (B.1.617.2 Sublineages: AY.1• AY.2• AY.3• AY.3.1• AY.4• AY.5• AY.5.1• AY.5.2• AY.6• AY.7• AY.7.1• AY.7.2• AY.8• AY.9• AY.10• AY.11• AY.12• AY.13• AY.14• AY.15• AY.16• AY.17• AY.18• AY.19• AY.20• AY.21• AY.22 AY.23•AY.24•AY.25•AY.26•AY.27•AY.28•AY.29•AY.30•AY.31•AY.32)
TP-06-110	00/06/15	Tehran	Tehran	S:L452R, S:T478K, S:P681R, S:D614G	S:L452R, S:T478K, S:P681R, S:D614G, Probably Delta variant (B.1.617.2 Sublineages: AY.1• AY.2• AY.3• AY.3.1• AY.4• AY.5• AY.5.1• AY.5.2• AY.6• AY.7• AY.7.1• AY.7.2• AY.8• AY.9• AY.10• AY.11• AY.12• AY.13• AY.14• AY.15• AY.16• AY.17• AY.18• AY.19• AY.20• AY.21• AY.22 AY.23•AY.24•AY.25•AY.26•AY.27•AY.28•AY.29•AY.30•AY.31•AY.32)
TP-06-111	00/06/15	Tehran	Tehran	S:L452R, S:T478K, S:P681R, S:D614G	S:L452R, S:T478K, S:P681R, S:D614G, Probably Delta variant (B.1.617.2 Sublineages: AY.1• AY.2• AY.3• AY.3.1• AY.4• AY.5• AY.5.1• AY.5.2• AY.6• AY.7• AY.7.1• AY.7.2• AY.8• AY.9• AY.10• AY.11• AY.12• AY.13• AY.14• AY.15• AY.16• AY.17• AY.18• AY.19• AY.20• AY.21• AY.22 AY.23•AY.24•AY.25•AY.26•AY.27•AY.28•AY.29•AY.30•AY.31•AY.32)
TP-06-116	00/06/15	Tehran	Tehran	S:L452R, S:T478K, S:P681R, S:D614G	S:L452R, S:T478K, S:P681R, S:D614G, Probably Delta variant (B.1.617.2 Sublineages: AY.1• AY.2• AY.3• AY.3.1• AY.4• AY.5• AY.5.1• AY.5.2• AY.6• AY.7• AY.7.1• AY.7.2• AY.8• AY.9• AY.10• AY.11• AY.12• AY.13• AY.14• AY.15• AY.16• AY.17• AY.18• AY.19• AY.20• AY.21• AY.22 AY.23•AY.24•AY.25•AY.26•AY.27•AY.28•AY.29•AY.30•AY.31•AY.32)
TP-06-119	00/06/15	Tehran	Tehran	S:L452R, S:T478K, S:P681R, S:D614G	S:L452R, S:T478K, S:P681R, S:D614G, Probably Delta variant (B.1.617.2 Sublineages: AY.1• AY.2• AY.3• AY.3.1• AY.4• AY.5• AY.5.1• AY.5.2• AY.6• AY.7• AY.7.1• AY.7.2• AY.8• AY.9• AY.10• AY.11• AY.12• AY.13• AY.14• AY.15• AY.16• AY.17• AY.18• AY.19• AY.20• AY.21• AY.22 AY.23•AY.24•AY.25•AY.26•AY.27•AY.28•AY.29•AY.30•AY.31•AY.32)
TP-06-120	00/06/15	Tehran	Tehran	S:L452R, S:T478K, S:P681R, S:D614G	S:L452R, S:T478K, S:P681R, S:D614G, Probably Delta variant (B.1.617.2 Sublineages: AY.1• AY.2• AY.3• AY.3.1• AY.4• AY.5• AY.5.1• AY.5.2• AY.6• AY.7• AY.7.1• AY.7.2• AY.8• AY.9• AY.10• AY.11• AY.12• AY.13• AY.14• AY.15• AY.16• AY.17• AY.18• AY.19• AY.20• AY.21• AY.22 AY.23•AY.24•AY.25•AY.26•AY.27•AY.28•AY.29•AY.30•AY.31•AY.32)
TP-06-121	00/06/15	Tehran	Tehran	S:L452R, S:T478K, S:P681R, S:D614G	S:L452R, S:T478K, S:P681R, S:D614G, Probably Delta variant (B.1.617.2 Sublineages: AY.1• AY.2• AY.3• AY.3.1• AY.4• AY.5• AY.5.1• AY.5.2• AY.6• AY.7• AY.7.1• AY.7.2• AY.8• AY.9• AY.10• AY.11• AY.12• AY.13• AY.14• AY.15• AY.16• AY.17• AY.18• AY.19• AY.20• AY.21• AY.22 AY.23•AY.24•AY.25•AY.26•AY.27•AY.28•AY.29•AY.30•AY.31•AY.32)
TP-06-122	00/06/15	Tehran	Tehran	S:L452R, S:T478K, S:P681R, S:D614G	S:L452R, S:T478K, S:P681R, S:D614G, Probably Delta variant (B.1.617.2 Sublineages: AY.1• AY.2• AY.3• AY.3.1• AY.4• AY.5• AY.5.1• AY.5.2• AY.6• AY.7• AY.7.1• AY.7.2• AY.8• AY.9• AY.10• AY.11• AY.12• AY.13• AY.14• AY.15• AY.16• AY.17• AY.18• AY.19• AY.20• AY.21• AY.22 AY.23•AY.24•AY.25•AY.26•AY.27•AY.28•AY.29•AY.30•AY.31•AY.32)
TP-06-123	00/06/15	Tehran	Tehran	S:L452R, S:T478K, S:P681R, S:D614G	S:L452R, S:T478K, S:P681R, S:D614G, Probably Delta variant (B.1.617.2 Sublineages: AY.1• AY.2• AY.3• AY.3.1• AY.4• AY.5• AY.5.1• AY.5.2• AY.6• AY.7• AY.7.1• AY.7.2• AY.8• AY.9• AY.10• AY.11• AY.12• AY.13• AY.14• AY.15• AY.16• AY.17• AY.18• AY.19• AY.20• AY.21• AY.22 AY.23•AY.24•AY.25•AY.26•AY.27•AY.28•AY.29•AY.30•AY.31•AY.32)
TP-06-124	00/06/15	Tehran	Tehran	S:L452R, S:T478K, S:P681R, S:D614G	S:L452R, S:T478K, S:P681R, S:D614G, Probably Delta variant (B.1.617.2 Sublineages: AY.1• AY.2• AY.3• AY.3.1• AY.4• AY.5• AY.5.1• AY.5.2• AY.6• AY.7• AY.7.1• AY.7.2• AY.8• AY.9• AY.10• AY.11• AY.12• AY.13• AY.14• AY.15• AY.16• AY.17• AY.18• AY.19• AY.20• AY.21• AY.22 AY.23•AY.24•AY.25•AY.26•AY.27•AY.28•AY.29•AY.30•AY.31•AY.32)
TP-06-125	00/06/15	Tehran	Tehran	S:L452R, S:T478K, S:P681R, S:D614G	S:L452R, S:T478K, S:P681R, S:D614G, Probably Delta variant (B.1.617.2 Sublineages: AY.1• AY.2• AY.3• AY.3.1• AY.4• AY.5• AY.5.1• AY.5.2• AY.6• AY.7• AY.7.1• AY.7.2• AY.8• AY.9• AY.10• AY.11• AY.12• AY.13• AY.14• AY.15• AY.16• AY.17• AY.18• AY.19• AY.20• AY.21• AY.22 AY.23•AY.24•AY.25•AY.26•AY.27•AY.28•AY.29•AY.30•AY.31•AY.32)
TP-06-127	00/06/15	Tehran	Tehran	S:L452R, S:T478K, S:P681R, S:D614G	S:L452R, S:T478K, S:P681R, S:D614G, Probably Delta variant (B.1.617.2 Sublineages: AY.1• AY.2• AY.3• AY.3.1• AY.4• AY.5• AY.5.1• AY.5.2• AY.6• AY.7• AY.7.1• AY.7.2• AY.8• AY.9• AY.10• AY.11• AY.12• AY.13• AY.14• AY.15• AY.16• AY.17• AY.18• AY.19• AY.20• AY.21• AY.22 AY.23•AY.24•AY.25•AY.26•AY.27•AY.28•AY.29•AY.30•AY.31•AY.32)
TP-06-128	00/06/15	Tehran	Tehran	S:L452R, S:T478K, S:P681R, S:D614G	S:L452R, S:T478K, S:P681R, S:D614G, Probably Delta variant (B.1.617.2 Sublineages: AY.1• AY.2• AY.3• AY.3.1• AY.4• AY.5• AY.5.1• AY.5.2• AY.6• AY.7• AY.7.1• AY.7.2• AY.8• AY.9• AY.10• AY.11• AY.12• AY.13• AY.14• AY.15• AY.16• AY.17• AY.18• AY.19• AY.20• AY.21• AY.22 AY.23•AY.24•AY.25•AY.26•AY.27•AY.28•AY.29•AY.30•AY.31•AY.32)
TP-06-129	00/06/15	Tehran	Tehran	S:L452R, S:T478K, S:P681R, S:D614G	S:L452R, S:T478K, S:P681R, S:D614G, Probably Delta variant (B.1.617.2 Sublineages: AY.1• AY.2• AY.3• AY.3.1• AY.4• AY.5• AY.5.1• AY.5.2• AY.6• AY.7• AY.7.1• AY.7.2• AY.8• AY.9• AY.10• AY.11• AY.12• AY.13• AY.14• AY.15• AY.16• AY.17• AY.18• AY.19• AY.20• AY.21• AY.22 AY.23•AY.24•AY.25•AY.26•AY.27•AY.28•AY.29•AY.30•AY.31•AY.32)
TP-06-130	00/06/15	Tehran	Tehran	S:L452R, S:T478K, S:P681R, S:D614G	S:L452R, S:T478K, S:P681R, S:D614G, Probably Delta variant (B.1.617.2 Sublineages: AY.1• AY.2• AY.3• AY.3.1• AY.4• AY.5• AY.5.1• AY.5.2• AY.6• AY.7• AY.7.1• AY.7.2• AY.8• AY.9• AY.10• AY.11• AY.12• AY.13• AY.14• AY.15• AY.16• AY.17• AY.18• AY.19• AY.20• AY.21• AY.22 AY.23•AY.24•AY.25•AY.26•AY.27•AY.28•AY.29•AY.30•AY.31•AY.32)
TP-06-131	00/06/15	Tehran	Tehran	S:L452R, S:T478K, S:P681R, S:D614G	S:L452R, S:T478K, S:P681R, S:D614G, Probably Delta variant (B.1.617.2 Sublineages: AY.1• AY.2• AY.3• AY.3.1• AY.4• AY.5• AY.5.1• AY.5.2• AY.6• AY.7• AY.7.1• AY.7.2• AY.8• AY.9• AY.10• AY.11• AY.12• AY.13• AY.14• AY.15• AY.16• AY.17• AY.18• AY.19• AY.20• AY.21• AY.22 AY.23•AY.24•AY.25•AY.26•AY.27•AY.28•AY.29•AY.30•AY.31•AY.32)
TP-06-132	00/06/15	Tehran	Tehran	S:L452R, S:T478K, S:P681R, S:D614G	S:L452R, S:T478K, S:P681R, S:D614G, Probably Delta variant (B.1.617.2 Sublineages: AY.1• AY.2• AY.3• AY.3.1• AY.4• AY.5• AY.5.1• AY.5.2• AY.6• AY.7• AY.7.1• AY.7.2• AY.8• AY.9• AY.10• AY.11• AY.12• AY.13• AY.14• AY.15• AY.16• AY.17• AY.18• AY.19• AY.20• AY.21• AY.22 AY.23•AY.24•AY.25•AY.26•AY.27•AY.28•AY.29•AY.30•AY.31•AY.32)
TP-06-133	00/06/15	Tehran	Tehran	S:L452R, S:T478K, S:P681R, S:D614G	S:L452R, S:T478K, S:P681R, S:D614G, Probably Delta variant (B.1.617.2 Sublineages: AY.1• AY.2• AY.3• AY.3.1• AY.4• AY.5• AY.5.1• AY.5.2• AY.6• AY.7• AY.7.1• AY.7.2• AY.8• AY.9• AY.10• AY.11• AY.12• AY.13• AY.14• AY.15• AY.16• AY.17• AY.18• AY.19• AY.20• AY.21• AY.22 AY.23•AY.24•AY.25•AY.26•AY.27•AY.28•AY.29•AY.30•AY.31•AY.32)
TP-06-135	00/06/15	Tehran	Tehran	S:L452R, S:T478K, S:P681R, S:D614G	S:L452R, S:T478K, S:P681R, S:D614G, Probably Delta variant (B.1.617.2 Sublineages: AY.1• AY.2• AY.3• AY.3.1• AY.4• AY.5• AY.5.1• AY.5.2• AY.6• AY.7• AY.7.1• AY.7.2• AY.8• AY.9• AY.10• AY.11• AY.12• AY.13• AY.14• AY.15• AY.16• AY.17• AY.18• AY.19• AY.20• AY.21• AY.22 AY.23•AY.24•AY.25•AY.26•AY.27•AY.28•AY.29•AY.30•AY.31•AY.32)
TP-06-136	00/06/15	Tehran	Tehran	S:L452R, S:T478K, S:P681R, S:D614G	S:L452R, S:T478K, S:P681R, S:D614G, Probably Delta variant (B.1.617.2 Sublineages: AY.1• AY.2• AY.3• AY.3.1• AY.4• AY.5• AY.5.1• AY.5.2• AY.6• AY.7• AY.7.1• AY.7.2• AY.8• AY.9• AY.10• AY.11• AY.12• AY.13• AY.14• AY.15• AY.16• AY.17• AY.18• AY.19• AY.20• AY.21• AY.22 AY.23•AY.24•AY.25•AY.26•AY.27•AY.28•AY.29•AY.30•AY.31•AY.32)
TP-06-137	00/06/15	Tehran	Tehran	S:L452R, S:T478K, S:P681R, S:D614G	S:L452R, S:T478K, S:P681R, S:D614G, Probably Delta variant (B.1.617.2 Sublineages: AY.1• AY.2• AY.3• AY.3.1• AY.4• AY.5• AY.5.1• AY.5.2• AY.6• AY.7• AY.7.1• AY.7.2• AY.8• AY.9• AY.10• AY.11• AY.12• AY.13• AY.14• AY.15• AY.16• AY.17• AY.18• AY.19• AY.20• AY.21• AY.22 AY.23•AY.24•AY.25•AY.26•AY.27•AY.28•AY.29•AY.30•AY.31•AY.32)
TP-06-139	00/06/15	Tehran	Tehran	S:L452R, S:T478K, S:P681R, S:D614G	S:L452R, S:T478K, S:P681R, S:D614G, Probably Delta variant (B.1.617.2 Sublineages: AY.1• AY.2• AY.3• AY.3.1• AY.4• AY.5• AY.5.1• AY.5.2• AY.6• AY.7• AY.7.1• AY.7.2• AY.8• AY.9• AY.10• AY.11• AY.12• AY.13• AY.14• AY.15• AY.16• AY.17• AY.18• AY.19• AY.20• AY.21• AY.22 AY.23•AY.24•AY.25•AY.26•AY.27•AY.28•AY.29•AY.30•AY.31•AY.32)
TP-06-106	00/06/15	Tehran	Tehran	S:L452R, S:T478K, S:P681R, S:D614G	S:L452R, S:T478K, S:P681R, S:D614G, Probably Delta variant (B.1.617.2 Sublineages: AY.1• AY.2• AY.3• AY.3.1• AY.4• AY.5• AY.5.1• AY.5.2• AY.6• AY.7• AY.7.1• AY.7.2• AY.8• AY.9• AY.10• AY.11• AY.12• AY.13• AY.14• AY.15• AY.16• AY.17• AY.18• AY.19• AY.20• AY.21• AY.22 AY.23•AY.24•AY.25•AY.26•AY.27•AY.28•AY.29•AY.30•AY.31•AY.32)
TP-06-113	00/06/15	Tehran	Tehran	S:L452R, S:T478K, S:P681R, S:D614G	S:L452R, S:T478K, S:P681R, S:D614G, Probably Delta variant (B.1.617.2 Sublineages: AY.1• AY.2• AY.3• AY.3.1• AY.4• AY.5• AY.5.1• AY.5.2• AY.6• AY.7• AY.7.1• AY.7.2• AY.8• AY.9• AY.10• AY.11• AY.12• AY.13• AY.14• AY.15• AY.16• AY.17• AY.18• AY.19• AY.20• AY.21• AY.22 AY.23•AY.24•AY.25•AY.26•AY.27•AY.28•AY.29•AY.30•AY.31•AY.32)
TP-06-117	00/06/15	Tehran	Tehran	S:L452R, S:T478K, S:P681R, S:D614G	S:L452R, S:T478K, S:P681R, S:D614G, Probably Delta variant (B.1.617.2 Sublineages: AY.1• AY.2• AY.3• AY.3.1• AY.4• AY.5• AY.5.1• AY.5.2• AY.6• AY.7• AY.7.1• AY.7.2• AY.8• AY.9• AY.10• AY.11• AY.12• AY.13• AY.14• AY.15• AY.16• AY.17• AY.18• AY.19• AY.20• AY.21• AY.22 AY.23•AY.24•AY.25•AY.26•AY.27•AY.28•AY.29•AY.30•AY.31•AY.32)
TP-06-118	00/06/15	Tehran	Tehran	S:L452R, S:T478K, S:P681R, S:D614G	S:L452R, S:T478K, S:P681R, S:D614G, Probably Delta variant (B.1.617.2 Sublineages: AY.1• AY.2• AY.3• AY.3.1• AY.4• AY.5• AY.5.1• AY.5.2• AY.6• AY.7• AY.7.1• AY.7.2• AY.8• AY.9• AY.10• AY.11• AY.12• AY.13• AY.14• AY.15• AY.16• AY.17• AY.18• AY.19• AY.20• AY.21• AY.22 AY.23•AY.24•AY.25•AY.26•AY.27•AY.28•AY.29•AY.30•AY.31•AY.32)
18560	00/06/15	Tehran	Tehran	S:L452R, S:T478K, S:P681R, S:D614G	S:L452R, S:T478K, S:P681R, S:D614G, Probably Delta variant (B.1.617.2 Sublineages: AY.1• AY.2• AY.3• AY.3.1• AY.4• AY.5• AY.5.1• AY.5.2• AY.6• AY.7• AY.7.1• AY.7.2• AY.8• AY.9• AY.10• AY.11• AY.12• AY.13• AY.14• AY.15• AY.16• AY.17• AY.18• AY.19• AY.20• AY.21• AY.22 AY.23•AY.24•AY.25•AY.26•AY.27•AY.28•AY.29•AY.30•AY.31•AY.32)
18582	00/06/15	Tehran	Tehran	S:L452R, S:T478K, S:P681R, S:D614G	S:L452R, S:T478K, S:P681R, S:D614G, Probably Delta variant (B.1.617.2 Sublineages: AY.1• AY.2• AY.3• AY.3.1• AY.4• AY.5• AY.5.1• AY.5.2• AY.6• AY.7• AY.7.1• AY.7.2• AY.8• AY.9• AY.10• AY.11• AY.12• AY.13• AY.14• AY.15• AY.16• AY.17• AY.18• AY.19• AY.20• AY.21• AY.22 AY.23•AY.24•AY.25•AY.26•AY.27•AY.28•AY.29•AY.30•AY.31•AY.32)
TP-06-134	00/06/15	Tehran	Tehran	S:L452R, S:T478K, S:P681R, S:D614G	S:L452R, S:T478K, S:P681R, S:D614G, Probably Delta variant (B.1.617.2 Sublineages: AY.1• AY.2• AY.3• AY.3.1• AY.4• AY.5• AY.5.1• AY.5.2• AY.6• AY.7• AY.7.1• AY.7.2• AY.8• AY.9• AY.10• AY.11• AY.12• AY.13• AY.14• AY.15• AY.16• AY.17• AY.18• AY.19• AY.20• AY.21• AY.22 AY.23•AY.24•AY.25•AY.26•AY.27•AY.28•AY.29•AY.30•AY.31•AY.32)
TP-06-138	00/06/15	Tehran	Tehran	S:L452R, S:T478K, S:P681R, S:D614G	S:L452R, S:T478K, S:P681R, S:D614G, Probably Delta variant (B.1.617.2 Sublineages: AY.1• AY.2• AY.3• AY.3.1• AY.4• AY.5• AY.5.1• AY.5.2• AY.6• AY.7• AY.7.1• AY.7.2• AY.8• AY.9• AY.10• AY.11• AY.12• AY.13• AY.14• AY.15• AY.16• AY.17• AY.18• AY.19• AY.20• AY.21• AY.22 AY.23•AY.24•AY.25•AY.26•AY.27•AY.28•AY.29•AY.30•AY.31•AY.32)
18622	00/06/16	Tehran	Tehran	S:L452R, S:T478K, S:P681R, S:D614G	S:L452R, S:T478K, S:P681R, S:D614G, Probably Delta variant (B.1.617.2 Sublineages: AY.1• AY.2• AY.3• AY.3.1• AY.4• AY.5• AY.5.1• AY.5.2• AY.6• AY.7• AY.7.1• AY.7.2• AY.8• AY.9• AY.10• AY.11• AY.12• AY.13• AY.14• AY.15• AY.16• AY.17• AY.18• AY.19• AY.20• AY.21• AY.22 AY.23•AY.24•AY.25•AY.26•AY.27•AY.28•AY.29•AY.30•AY.31•AY.32 •AY.33)
18624	00/06/16	Tehran	Tehran	S:L452R, S:T478K, S:P681R, S:D614G	S:L452R, S:T478K, S:P681R, S:D614G, Probably Delta (B.1.617.2 Sublineages: AY.1• AY.2• AY.3• AY.3.1• AY.4• AY.5• AY.5.1• AY.5.2• AY.6• AY.7• AY.7.1• AY.7.2• AY.8• AY.9• AY.10• AY.11• AY.12• AY.13• AY.14• AY.15• AY.16• AY.17• AY.18• AY.19• AY.20• AY.21• AY.22 AY.23•AY.24•AY.25•AY.26•AY.27•AY.28•AY.29•AY.30•AY.31•AY.32 •AY.33)
18704	00/06/18	Tehran	Tehran	S:L452R, S:T478K, S:P681R, S:D614G	S:L452R, S:T478K, S:P681R, S:D614G, Probably Delta variant (B.1.617.2 Sublineages: AY.1• AY.2• AY.3• AY.3.1• AY.4• AY.5• AY.5.1• AY.5.2• AY.6• AY.7• AY.7.1• AY.7.2• AY.8• AY.9• AY.10• AY.11• AY.12• AY.13• AY.14• AY.15• AY.16• AY.17• AY.18• AY.19• AY.20• AY.21• AY.22 AY.23•AY.24•AY.25•AY.26•AY.27•AY.28•AY.29•AY.30•AY.31•AY.32 •AY.33)
18727	00/06/18	Tehran	Tehran	S:L452R, S:T478K, S:P681R, S:D614G	S:L452R, S:T478K, S:P681R, S:D614G, Probably Delta variant (B.1.617.2 Sublineages: AY.1• AY.2• AY.3• AY.3.1• AY.4• AY.5• AY.5.1• AY.5.2• AY.6• AY.7• AY.7.1• AY.7.2• AY.8• AY.9• AY.10• AY.11• AY.12• AY.13• AY.14• AY.15• AY.16• AY.17• AY.18• AY.19• AY.20• AY.21• AY.22 AY.23•AY.24•AY.25•AY.26•AY.27•AY.28•AY.29•AY.30•AY.31•AY.32 •AY.33)
18807	00/06/21	Tehran	Tehran	S:L452R, S:T478K, S:P681R, S:D614G	S:L452R, S:T478K, S:P681R, S:D614G, Probably Delta variant (B.1.617.2 Sublineages: AY.1• AY.2• AY.3• AY.3.1• AY.4• AY.5• AY.5.1• AY.5.2• AY.6• AY.7• AY.7.1• AY.7.2• AY.8• AY.9• AY.10• AY.11• AY.12• AY.13• AY.14• AY.15• AY.16• AY.17• AY.18• AY.19• AY.20• AY.21• AY.22 AY.23•AY.24•AY.25•AY.26•AY.27•AY.28•AY.29•AY.30•AY.31•AY.32 •AY.33)
18814	00/06/21	Tehran	Tehran	S:L452R, S:T478K, S:P681R, S:D614G	S:L452R, S:T478K, S:P681R, S:D614G, Probably Delta variant (B.1.617.2 Sublineages: AY.1• AY.2• AY.3• AY.3.1• AY.4• AY.5• AY.5.1• AY.5.2• AY.6• AY.7• AY.7.1• AY.7.2• AY.8• AY.9• AY.10• AY.11• AY.12• AY.13• AY.14• AY.15• AY.16• AY.17• AY.18• AY.19• AY.20• AY.21• AY.22 AY.23•AY.24•AY.25•AY.26•AY.27•AY.28•AY.29•AY.30•AY.31•AY.32 •AY.33)
18815	00/06/21	Tehran	Tehran	S:L452R, S:T478K, S:P681R, S:D614G	S:L452R, S:T478K, S:P681R, S:D614G, Probably Delta variant (B.1.617.2 Sublineages: AY.1• AY.2• AY.3• AY.3.1• AY.4• AY.5• AY.5.1• AY.5.2• AY.6• AY.7• AY.7.1• AY.7.2• AY.8• AY.9• AY.10• AY.11• AY.12• AY.13• AY.14• AY.15• AY.16• AY.17• AY.18• AY.19• AY.20• AY.21• AY.22 AY.23•AY.24•AY.25•AY.26•AY.27•AY.28•AY.29•AY.30•AY.31•AY.32 •AY.33)
18866	00/06/22	Tehran	Tehran	S:L452R, S:T478K, S:P681R, S:D614G	S:L452R, S:T478K, S:P681R, S:D614G, Probably Delta variant (B.1.617.2 Sublineages: AY.1• AY.2• AY.3• AY.3.1• AY.4• AY.5• AY.5.1• AY.5.2• AY.6• AY.7• AY.7.1• AY.7.2• AY.8• AY.9• AY.10• AY.11• AY.12• AY.13• AY.14• AY.15• AY.16• AY.17• AY.18• AY.19• AY.20• AY.21• AY.22 AY.23•AY.24•AY.25•AY.26•AY.27•AY.28•AY.29•AY.30•AY.31•AY.32 •AY.33)
18874	00/06/22	Tehran	Tehran	S:L452R, S:T478K, S:P681R, S:D614G	S:L452R, S:T478K, S:P681R, S:D614G, Probably Delta variant (B.1.617.2 Sublineages: AY.1• AY.2• AY.3• AY.3.1• AY.4• AY.5• AY.5.1• AY.5.2• AY.6• AY.7• AY.7.1• AY.7.2• AY.8• AY.9• AY.10• AY.11• AY.12• AY.13• AY.14• AY.15• AY.16• AY.17• AY.18• AY.19• AY.20• AY.21• AY.22 AY.23•AY.24•AY.25•AY.26•AY.27•AY.28•AY.29•AY.30•AY.31•AY.32 •AY.33)
18916	00/06/23	Tehran	Tehran	S:L452R, S:T478K, S:P681R, S:D614G	S:L452R, S:T478K, S:P681R, S:D614G, Probably Delta variant (B.1.617.2 Sublineages: AY.1• AY.2• AY.3• AY.3.1• AY.4• AY.5• AY.5.1• AY.5.2• AY.6• AY.7• AY.7.1• AY.7.2• AY.8• AY.9• AY.10• AY.11• AY.12• AY.13• AY.14• AY.15• AY.16• AY.17• AY.18• AY.19• AY.20• AY.21• AY.22 AY.23•AY.24•AY.25•AY.26•AY.27•AY.28•AY.29•AY.30•AY.31•AY.32 •AY.33)
18926	00/06/23	Tehran	Tehran	S:L452R, S:T478K, S:P681R, S:D614G	S:L452R, S:T478K, S:P681R, S:D614G, Probably Delta variant (B.1.617.2 Sublineages: AY.1• AY.2• AY.3• AY.3.1• AY.4• AY.5• AY.5.1• AY.5.2• AY.6• AY.7• AY.7.1• AY.7.2• AY.8• AY.9• AY.10• AY.11• AY.12• AY.13• AY.14• AY.15• AY.16• AY.17• AY.18• AY.19• AY.20• AY.21• AY.22 AY.23•AY.24•AY.25•AY.26•AY.27•AY.28•AY.29•AY.30•AY.31•AY.32 •AY.33)
18936	00/06/24	Tehran	Tehran	S:L452R, S:T478K, S:P681R, S:D614G	S:L452R, S:T478K, S:P681R, S:D614G, Probably Delta variant (B.1.617.2 Sublineages: AY.1• AY.2• AY.3• AY.3.1• AY.4• AY.5• AY.5.1• AY.5.2• AY.6• AY.7• AY.7.1• AY.7.2• AY.8• AY.9• AY.10• AY.11• AY.12• AY.13• AY.14• AY.15• AY.16• AY.17• AY.18• AY.19• AY.20• AY.21• AY.22 AY.23•AY.24•AY.25•AY.26•AY.27•AY.28•AY.29•AY.30•AY.31•AY.32 •AY.33)
15150	00/03/27	Tehran	Tehran	S:L452R, S:T478K, S:P681R, S:D614G	S:L452R, S:T478K, S:P681R, S:D614G, probably Delta variant (AY.1 Lineage or AY.2 Lineage or B.1.617.2)
15177	00/03/29	Tehran	Tehran	S:L452R, S:T478K, S:P681R, S:D614G	S:L452R, S:T478K, S:P681R, S:D614G, probably Delta variant (AY.1 Lineage or AY.2 Lineage or B.1.617.2)
15189	00/03/30	Tehran	Tehran	S:L452R, S:T478K, S:P681R, S:D614G	S:L452R, S:T478K, S:P681R, S:D614G, probably Delta variant (AY.1 Lineage or AY.2 Lineage or B.1.617.2)
K-4-101	00/04/01	Alborz	Karaj	S:L452R, S:T478K, S:P681R, S:D614G	S:L452R, S:T478K, S:P681R, S:D614G, probably Delta variant (AY.1 Lineage or AY.2 Lineage or B.1.617.2)
SH-04-101	00/04/01	Fars	Gerash	S:L452R, S:T478K, S:P681R, S:D614G	S:L452R, S:T478K, S:P681R, S:D614G, probably Delta variant (AY.1 Lineage or AY.2 Lineage or B.1.617.2)
SH-04-102	00/04/01	Fars	Gerash	S:L452R, S:T478K, S:P681R, S:D614G	S:L452R, S:T478K, S:P681R, S:D614G, probably Delta variant (AY.1 Lineage or AY.2 Lineage or B.1.617.2)
SIS-04-102	00/04/01	Sistan and Baluchestan	Zahedan	S:L452R, S:T478K, S:P681R, S:D614G	S:L452R, S:T478K, S:P681R, S:D614G, probably Delta variant (AY.1 Lineage or AY.2 Lineage or B.1.617.2)
K-4-102	00/04/02	Alborz	Karaj	S:L452R, S:T478K, S:P681R, S:D614G	S:L452R, S:T478K, S:P681R, S:D614G, probably Delta variant (AY.1 Lineage or AY.2 Lineage or B.1.617.2)
K-4-103	00/04/02	Alborz	Karaj	S:L452R, S:T478K, S:P681R, S:D614G	S:L452R, S:T478K, S:P681R, S:D614G, probably Delta variant (AY.1 Lineage or AY.2 Lineage or B.1.617.2)
K-4-104	00/04/02	Alborz	Karaj	S:L452R, S:T478K, S:P681R, S:D614G	S:L452R, S:T478K, S:P681R, S:D614G, probably Delta variant (AY.1 Lineage or AY.2 Lineage or B.1.617.2)
K-4-108	00/04/02	Alborz	Karaj	S:L452R, S:T478K, S:P681R, S:D614G	S:L452R, S:T478K, S:P681R, S:D614G, probably Delta variant (AY.1 Lineage or AY.2 Lineage or B.1.617.2)
G-04-102	00/04/02	Golestan	Gorgan	S:L452R, S:T478K, S:P681R, S:D614G	S:L452R, S:T478K, S:P681R, S:D614G, probably Delta variant (AY.1 Lineage or AY.2 Lineage or B.1.617.2)
G-04-103	00/04/02	Golestan	Gorgan	S:L452R, S:T478K, S:P681R, S:D614G	S:L452R, S:T478K, S:P681R, S:D614G, probably Delta variant (AY.1 Lineage or AY.2 Lineage or B.1.617.2)
G-04-104	00/04/02	Golestan	Gorgan	S:L452R, S:T478K, S:P681R, S:D614G	S:L452R, S:T478K, S:P681R, S:D614G, probably Delta variant (AY.1 Lineage or AY.2 Lineage or B.1.617.2)
G-04-105	00/04/02	Golestan	Gorgan	S:L452R, S:T478K, S:P681R, S:D614G	S:L452R, S:T478K, S:P681R, S:D614G, probably Delta variant (AY.1 Lineage or AY.2 Lineage or B.1.617.2)
G-04-106	00/04/02	Golestan	Gorgan	S:L452R, S:T478K, S:P681R, S:D614G	S:L452R, S:T478K, S:P681R, S:D614G, probably Delta variant (AY.1 Lineage or AY.2 Lineage or B.1.617.2)
G-04-113	00/04/02	Golestan	Gorgan	S:L452R, S:T478K, S:P681R, S:D614G	S:L452R, S:T478K, S:P681R, S:D614G, probably Delta variant (AY.1 Lineage or AY.2 Lineage or B.1.617.2)
KH-04-106	00/04/02	Markazi	Khomein	S:L452R, S:T478K, S:P681R, S:D614G	S:L452R, S:T478K, S:P681R, S:D614G, probably Delta variant (AY.1 Lineage or AY.2 Lineage or B.1.617.2)
SIS-04-106	00/04/02	Sistan and Baluchestan	Zahedan	S:L452R, S:T478K, S:P681R, S:D614G	S:L452R, S:T478K, S:P681R, S:D614G, probably Delta variant (AY.1 Lineage or AY.2 Lineage or B.1.617.2)
K-4-114	00/04/03	Alborz	Karaj	S:L452R, S:T478K, S:P681R, S:D614G	S:L452R, S:T478K, S:P681R, S:D614G, probably Delta variant (AY.1 Lineage or AY.2 Lineage or B.1.617.2)
K-4-115	00/04/03	Alborz	Karaj	S:L452R, S:T478K, S:P681R, S:D614G	S:L452R, S:T478K, S:P681R, S:D614G, probably Delta variant (AY.1 Lineage or AY.2 Lineage or B.1.617.2)
SIS-04-101	00/04/03	Sistan and Baluchestan	Zahedan	S:L452R, S:T478K, S:P681R, S:D614G	S:L452R, S:T478K, S:P681R, S:D614G, probably Delta variant (AY.1 Lineage or AY.2 Lineage or B.1.617.2)
SIS-04-107	00/04/03	Sistan and Baluchestan	Zahedan	S:L452R, S:T478K, S:P681R, S:D614G	S:L452R, S:T478K, S:P681R, S:D614G, probably Delta variant (AY.1 Lineage or AY.2 Lineage or B.1.617.2)
T-I-04-106	00/04/03	Tehran	Tehran	S:L452R, S:T478K, S:P681R, S:D614G	S:L452R, S:T478K, S:P681R, S:D614G, probably Delta variant (AY.1 Lineage or AY.2 Lineage or B.1.617.2)
T-I-04-107	00/04/03	Tehran	Tehran	S:L452R, S:T478K, S:P681R, S:D614G	S:L452R, S:T478K, S:P681R, S:D614G, probably Delta variant (AY.1 Lineage or AY.2 Lineage or B.1.617.2)
T-I-04-109	00/04/03	Tehran	Tehran	S:L452R, S:T478K, S:P681R, S:D614G	S:L452R, S:T478K, S:P681R, S:D614G, probably Delta variant (AY.1 Lineage or AY.2 Lineage or B.1.617.2)
K-4-105	00/04/04	Alborz	Karaj	S:L452R, S:T478K, S:P681R, S:D614G	S:L452R, S:T478K, S:P681R, S:D614G, probably Delta variant (AY.1 Lineage or AY.2 Lineage or B.1.617.2)
K-4-119	00/04/04	Alborz	Karaj	S:L452R, S:T478K, S:P681R, S:D614G	S:L452R, S:T478K, S:P681R, S:D614G, probably Delta variant (AY.1 Lineage or AY.2 Lineage or B.1.617.2)
SIS-04-113	00/04/04	Sistan and Baluchestan	Zahedan	S:L452R, S:T478K, S:P681R, S:D614G	S:L452R, S:T478K, S:P681R, S:D614G, probably Delta variant (AY.1 Lineage or AY.2 Lineage or B.1.617.2)
K-4-120	00/04/05	Alborz	Karaj	S:L452R, S:T478K, S:P681R, S:D614G	S:L452R, S:T478K, S:P681R, S:D614G, probably Delta variant (AY.1 Lineage or AY.2 Lineage or B.1.617.2)
SIS-04-104	00/04/05	Sistan and Baluchestan	Zahedan	S:L452R, S:T478K, S:P681R, S:D614G	S:L452R, S:T478K, S:P681R, S:D614G, probably Delta variant (AY.1 Lineage or AY.2 Lineage or B.1.617.2)
SIS-04-110	00/04/05	Sistan and Baluchestan	Zahedan	S:L452R, S:T478K, S:P681R, S:D614G	S:L452R, S:T478K, S:P681R, S:D614G, probably Delta variant (AY.1 Lineage or AY.2 Lineage or B.1.617.2)
T-I-04-112	00/04/05	Tehran	Tehran	S:L452R, S:T478K, S:P681R, S:D614G	S:L452R, S:T478K, S:P681R, S:D614G, probably Delta variant (AY.1 Lineage or AY.2 Lineage or B.1.617.2)
K-4-122	00/04/06	Alborz	Karaj	S:L452R, S:T478K, S:P681R, S:D614G	S:L452R, S:T478K, S:P681R, S:D614G, probably Delta variant (AY.1 Lineage or AY.2 Lineage or B.1.617.2)
K-4-121	00/04/06	Alborz	Karaj	S:L452R, S:T478K, S:P681R, S:D614G	S:L452R, S:T478K, S:P681R, S:D614G, probably Delta variant (AY.1 Lineage or AY.2 Lineage or B.1.617.2)
K-4-124	00/04/06	Alborz	Karaj	S:L452R, S:T478K, S:P681R, S:D614G	S:L452R, S:T478K, S:P681R, S:D614G, probably Delta variant (AY.1 Lineage or AY.2 Lineage or B.1.617.2)
SH-04-103	00/04/06	Fars	Gerash	S:L452R, S:T478K, S:P681R, S:D614G	S:L452R, S:T478K, S:P681R, S:D614G, probably Delta variant (AY.1 Lineage or AY.2 Lineage or B.1.617.2)
SH-04-104	00/04/06	Fars	Gerash	S:L452R, S:T478K, S:P681R, S:D614G	S:L452R, S:T478K, S:P681R, S:D614G, probably Delta variant (AY.1 Lineage or AY.2 Lineage or B.1.617.2)
SH-04-105	00/04/06	Fars	Gerash	S:L452R, S:T478K, S:P681R, S:D614G	S:L452R, S:T478K, S:P681R, S:D614G, probably Delta variant (AY.1 Lineage or AY.2 Lineage or B.1.617.2)
SH-04-106	00/04/06	Fars	Gerash	S:L452R, S:T478K, S:P681R, S:D614G	S:L452R, S:T478K, S:P681R, S:D614G, probably Delta variant (AY.1 Lineage or AY.2 Lineage or B.1.617.2)
SH-04-108	00/04/06	Fars	Gerash	S:L452R, S:T478K, S:P681R, S:D614G	S:L452R, S:T478K, S:P681R, S:D614G, probably Delta variant (AY.1 Lineage or AY.2 Lineage or B.1.617.2)
KH-04-111	00/04/06	Markazi	Khomein	S:L452R, S:T478K, S:P681R, S:D614G	S:L452R, S:T478K, S:P681R, S:D614G, probably Delta variant (AY.1 Lineage or AY.2 Lineage or B.1.617.2)
T-I-04-115	00/04/06	Tehran	Tehran	S:L452R, S:T478K, S:P681R, S:D614G	S:L452R, S:T478K, S:P681R, S:D614G, probably Delta variant (AY.1 Lineage or AY.2 Lineage or B.1.617.2)
15344	00/04/06	Tehran	Tehran	S:L452R, S:T478K, S:P681R, S:D614G	S:L452R, S:T478K, S:P681R, S:D614G, probably Delta variant (AY.1 Lineage or AY.2 Lineage or B.1.617.2)
K-4-126	00/04/07	Alborz	Karaj	S:L452R, S:T478K, S:P681R, S:D614G	S:L452R, S:T478K, S:P681R, S:D614G, probably Delta variant (AY.1 Lineage or AY.2 Lineage or B.1.617.2)
K-4-128	00/04/07	Alborz	Karaj	S:L452R, S:T478K, S:P681R, S:D614G	S:L452R, S:T478K, S:P681R, S:D614G, probably Delta variant (AY.1 Lineage or AY.2 Lineage or B.1.617.2)
K-4-129	00/04/07	Alborz	Karaj	S:L452R, S:T478K, S:P681R, S:D614G	S:L452R, S:T478K, S:P681R, S:D614G, probably Delta variant (AY.1 Lineage or AY.2 Lineage or B.1.617.2)
K-4-125	00/04/07	Alborz	Karaj	S:L452R, S:T478K, S:P681R, S:D614G	S:L452R, S:T478K, S:P681R, S:D614G, probably Delta variant (AY.1 Lineage or AY.2 Lineage or B.1.617.2)
SIS-04-111	00/04/07	Sistan and Baluchestan	Zahedan	S:L452R, S:T478K, S:P681R, S:D614G	S:L452R, S:T478K, S:P681R, S:D614G, probably Delta variant (AY.1 Lineage or AY.2 Lineage or B.1.617.2)
15375	00/04/07	Tehran	Tehran	S:L452R, S:T478K, S:P681R, S:D614G	S:L452R, S:T478K, S:P681R, S:D614G, probably Delta variant (AY.1 Lineage or AY.2 Lineage or B.1.617.2)
T-I-04-130	00/04/07	Tehran	Tehran	S:L452R, S:T478K, S:P681R, S:D614G	S:L452R, S:T478K, S:P681R, S:D614G, probably Delta variant (AY.1 Lineage or AY.2 Lineage or B.1.617.2)
SH-04-112	00/04/08	Fars	Gerash	S:L452R, S:T478K, S:P681R, S:D614G	S:L452R, S:T478K, S:P681R, S:D614G, probably Delta variant (AY.1 Lineage or AY.2 Lineage or B.1.617.2)
SH-04-113	00/04/08	Fars	Gerash	S:L452R, S:T478K, S:P681R, S:D614G	S:L452R, S:T478K, S:P681R, S:D614G, probably Delta variant (AY.1 Lineage or AY.2 Lineage or B.1.617.2)
SH-04-114	00/04/08	Fars	Gerash	S:L452R, S:T478K, S:P681R, S:D614G	S:L452R, S:T478K, S:P681R, S:D614G, probably Delta variant (AY.1 Lineage or AY.2 Lineage or B.1.617.2)
SH-04-116	00/04/08	Fars	Gerash	S:L452R, S:T478K, S:P681R, S:D614G	S:L452R, S:T478K, S:P681R, S:D614G, probably Delta variant (AY.1 Lineage or AY.2 Lineage or B.1.617.2)
SH-04-117	00/04/08	Fars	Gerash	S:L452R, S:T478K, S:P681R, S:D614G	S:L452R, S:T478K, S:P681R, S:D614G, probably Delta variant (AY.1 Lineage or AY.2 Lineage or B.1.617.2)
SH-04-118	00/04/08	Fars	Gerash	S:L452R, S:T478K, S:P681R, S:D614G	S:L452R, S:T478K, S:P681R, S:D614G, probably Delta variant (AY.1 Lineage or AY.2 Lineage or B.1.617.2)
SH-04-119	00/04/08	Fars	Gerash	S:L452R, S:T478K, S:P681R, S:D614G	S:L452R, S:T478K, S:P681R, S:D614G, probably Delta variant (AY.1 Lineage or AY.2 Lineage or B.1.617.2)
SH-04-120	00/04/08	Fars	Gerash	S:L452R, S:T478K, S:P681R, S:D614G	S:L452R, S:T478K, S:P681R, S:D614G, probably Delta variant (AY.1 Lineage or AY.2 Lineage or B.1.617.2)
SH-04-121	00/04/08	Fars	Gerash	S:L452R, S:T478K, S:P681R, S:D614G	S:L452R, S:T478K, S:P681R, S:D614G, probably Delta variant (AY.1 Lineage or AY.2 Lineage or B.1.617.2)
SH-04-122	00/04/08	Fars	Gerash	S:L452R, S:T478K, S:P681R, S:D614G	S:L452R, S:T478K, S:P681R, S:D614G, probably Delta variant (AY.1 Lineage or AY.2 Lineage or B.1.617.2)
KH-04-114	00/04/08	Markazi	Khomein	S:L452R, S:T478K, S:P681R, S:D614G	S:L452R, S:T478K, S:P681R, S:D614G, probably Delta variant (AY.1 Lineage or AY.2 Lineage or B.1.617.2)
SIS-04-105	00/04/08	Sistan and Baluchestan	Zahedan	S:L452R, S:T478K, S:P681R, S:D614G	S:L452R, S:T478K, S:P681R, S:D614G, probably Delta variant (AY.1 Lineage or AY.2 Lineage or B.1.617.2)
15426	00/04/08	Tehran	Tehran	S:L452R, S:T478K, S:P681R, S:D614G	S:L452R, S:T478K, S:P681R, S:D614G, probably Delta variant (AY.1 Lineage or AY.2 Lineage or B.1.617.2)
T-I-04-126	00/04/08	Tehran	Tehran	S:L452R, S:T478K, S:P681R, S:D614G	S:L452R, S:T478K, S:P681R, S:D614G, probably Delta variant (AY.1 Lineage or AY.2 Lineage or B.1.617.2)
SIS-04-146	00/04/09	Sistan and Baluchestan	Zahedan	S:L452R, S:T478K, S:P681R, S:D614G	S:L452R, S:T478K, S:P681R, S:D614G, probably Delta variant (AY.1 Lineage or AY.2 Lineage or B.1.617.2)
15453	00/04/09	Tehran	Tehran	S:L452R, S:T478K, S:P681R, S:D614G	S:L452R, S:T478K, S:P681R, S:D614G, probably Delta variant (AY.1 Lineage or AY.2 Lineage or B.1.617.2)
T-I-04-118	00/04/09	Tehran	Tehran	S:L452R, S:T478K, S:P681R, S:D614G	S:L452R, S:T478K, S:P681R, S:D614G, probably Delta variant (AY.1 Lineage or AY.2 Lineage or B.1.617.2)
T-T-04-117	00/04/09	Tehran	Tehran	S:L452R, S:T478K, S:P681R, S:D614G	S:L452R, S:T478K, S:P681R, S:D614G, probably Delta variant (AY.1 Lineage or AY.2 Lineage or B.1.617.2)
T-T-4-101	00/04/09	Tehran	Tehran	S:L452R, S:T478K, S:P681R, S:D614G	S:L452R, S:T478K, S:P681R, S:D614G, probably Delta variant (AY.1 Lineage or AY.2 Lineage or B.1.617.2)
T-T-4-102	00/04/09	Tehran	Tehran	S:L452R, S:T478K, S:P681R, S:D614G	S:L452R, S:T478K, S:P681R, S:D614G, probably Delta variant (AY.1 Lineage or AY.2 Lineage or B.1.617.2)
T-T-4-105	00/04/09	Tehran	Tehran	S:L452R, S:T478K, S:P681R, S:D614G	S:L452R, S:T478K, S:P681R, S:D614G, probably Delta variant (AY.1 Lineage or AY.2 Lineage or B.1.617.2)
T-T-4-107	00/04/09	Tehran	Tehran	S:L452R, S:T478K, S:P681R, S:D614G	S:L452R, S:T478K, S:P681R, S:D614G, probably Delta variant (AY.1 Lineage or AY.2 Lineage or B.1.617.2)
T-T-4-108	00/04/09	Tehran	Tehran	S:L452R, S:T478K, S:P681R, S:D614G	S:L452R, S:T478K, S:P681R, S:D614G, probably Delta variant (AY.1 Lineage or AY.2 Lineage or B.1.617.2)
T-T-4-109	00/04/09	Tehran	Tehran	S:L452R, S:T478K, S:P681R, S:D614G	S:L452R, S:T478K, S:P681R, S:D614G, probably Delta variant (AY.1 Lineage or AY.2 Lineage or B.1.617.2)
T-T-4-110	00/04/09	Tehran	Tehran	S:L452R, S:T478K, S:P681R, S:D614G	S:L452R, S:T478K, S:P681R, S:D614G, probably Delta variant (AY.1 Lineage or AY.2 Lineage or B.1.617.2)
T-T-4-112	00/04/09	Tehran	Tehran	S:L452R, S:T478K, S:P681R, S:D614G	S:L452R, S:T478K, S:P681R, S:D614G, probably Delta variant (AY.1 Lineage or AY.2 Lineage or B.1.617.2)
T-T-4-113	00/04/09	Tehran	Tehran	S:L452R, S:T478K, S:P681R, S:D614G	S:L452R, S:T478K, S:P681R, S:D614G, probably Delta variant (AY.1 Lineage or AY.2 Lineage or B.1.617.2)
T-T-4-115	00/04/09	Tehran	Tehran	S:L452R, S:T478K, S:P681R, S:D614G	S:L452R, S:T478K, S:P681R, S:D614G, probably Delta variant (AY.1 Lineage or AY.2 Lineage or B.1.617.2)
T-T-4-118	00/04/09	Tehran	Tehran	S:L452R, S:T478K, S:P681R, S:D614G	S:L452R, S:T478K, S:P681R, S:D614G, probably Delta variant (AY.1 Lineage or AY.2 Lineage or B.1.617.2)
SH-04-123	00/04/10	Fars	Gerash	S:L452R, S:T478K, S:P681R, S:D614G	S:L452R, S:T478K, S:P681R, S:D614G, probably Delta variant (AY.1 Lineage or AY.2 Lineage or B.1.617.2)
SH-04-125	00/04/10	Fars	Gerash	S:L452R, S:T478K, S:P681R, S:D614G	S:L452R, S:T478K, S:P681R, S:D614G, probably Delta variant (AY.1 Lineage or AY.2 Lineage or B.1.617.2)
SH-04-126	00/04/10	Fars	Gerash	S:L452R, S:T478K, S:P681R, S:D614G	S:L452R, S:T478K, S:P681R, S:D614G, probably Delta variant (AY.1 Lineage or AY.2 Lineage or B.1.617.2)
SH-04-127	00/04/10	Fars	Gerash	S:L452R, S:T478K, S:P681R, S:D614G	S:L452R, S:T478K, S:P681R, S:D614G, probably Delta variant (AY.1 Lineage or AY.2 Lineage or B.1.617.2)
SH-04-128	00/04/10	Fars	Gerash	S:L452R, S:T478K, S:P681R, S:D614G	S:L452R, S:T478K, S:P681R, S:D614G, probably Delta variant (AY.1 Lineage or AY.2 Lineage or B.1.617.2)
SH-04-129	00/04/10	Fars	Gerash	S:L452R, S:T478K, S:P681R, S:D614G	S:L452R, S:T478K, S:P681R, S:D614G, probably Delta variant (AY.1 Lineage or AY.2 Lineage or B.1.617.2)
SH-04-130	00/04/10	Fars	Gerash	S:L452R, S:T478K, S:P681R, S:D614G	S:L452R, S:T478K, S:P681R, S:D614G, probably Delta variant (AY.1 Lineage or AY.2 Lineage or B.1.617.2)
SH-04-132	00/04/10	Fars	Gerash	S:L452R, S:T478K, S:P681R, S:D614G	S:L452R, S:T478K, S:P681R, S:D614G, probably Delta variant (AY.1 Lineage or AY.2 Lineage or B.1.617.2)
SH-04-133	00/04/10	Fars	Gerash	S:L452R, S:T478K, S:P681R, S:D614G	S:L452R, S:T478K, S:P681R, S:D614G, probably Delta variant (AY.1 Lineage or AY.2 Lineage or B.1.617.2)
SH-04-134	00/04/10	Fars	Gerash	S:L452R, S:T478K, S:P681R, S:D614G	S:L452R, S:T478K, S:P681R, S:D614G, probably Delta variant (AY.1 Lineage or AY.2 Lineage or B.1.617.2)
T-I-04-127	00/04/10	Tehran	Tehran	S:L452R, S:T478K, S:P681R, S:D614G	S:L452R, S:T478K, S:P681R, S:D614G, probably Delta variant (AY.1 Lineage or AY.2 Lineage or B.1.617.2)
S.04.101	00/04/11	Semnan	Semnan	S:L452R, S:T478K, S:P681R, S:D614G	S:L452R, S:T478K, S:P681R, S:D614G, probably Delta variant (AY.1 Lineage or AY.2 Lineage or B.1.617.2)
S.04.104	00/04/11	Semnan	Semnan	S:L452R, S:T478K, S:P681R, S:D614G	S:L452R, S:T478K, S:P681R, S:D614G, probably Delta variant (AY.1 Lineage or AY.2 Lineage or B.1.617.2)
S.04.114	00/04/11	Semnan	Garmsar	S:L452R, S:T478K, S:P681R, S:D614G	S:L452R, S:T478K, S:P681R, S:D614G, probably Delta variant (AY.1 Lineage or AY.2 Lineage or B.1.617.2)
SIS-04-129	00/04/11	Sistan and Baluchestan	Zahedan	S:L452R, S:T478K, S:P681R, S:D614G	S:L452R, S:T478K, S:P681R, S:D614G, probably Delta variant (AY.1 Lineage or AY.2 Lineage or B.1.617.2)
SH-04-115	00/04/12	Fars	Gerash	S:L452R, S:T478K, S:P681R, S:D614G	S:L452R, S:T478K, S:P681R, S:D614G, probably Delta variant (AY.1 Lineage or AY.2 Lineage or B.1.617.2)
SIS-04-109	00/04/12	Sistan and Baluchestan	Zahedan	S:L452R, S:T478K, S:P681R, S:D614G	S:L452R, S:T478K, S:P681R, S:D614G, probably Delta variant (AY.1 Lineage or AY.2 Lineage or B.1.617.2)
SIS-04-118	00/04/12	Sistan and Baluchestan	Zahedan	S:L452R, S:T478K, S:P681R, S:D614G	S:L452R, S:T478K, S:P681R, S:D614G, probably Delta variant (AY.1 Lineage or AY.2 Lineage or B.1.617.2)
SIS-04-127	00/04/12	Sistan and Baluchestan	Zahedan	S:L452R, S:T478K, S:P681R, S:D614G	S:L452R, S:T478K, S:P681R, S:D614G, probably Delta variant (AY.1 Lineage or AY.2 Lineage or B.1.617.2)
15510	00/04/12	Tehran	Tehran	S:L452R, S:T478K, S:P681R, S:D614G	S:L452R, S:T478K, S:P681R, S:D614G, probably Delta variant (AY.1 Lineage or AY.2 Lineage or B.1.617.2)
T-PAS-HOS	00/04/12	Tehran	Tehran	S:L452R, S:T478K, S:P681R, S:D614G	S:L452R, S:T478K, S:P681R, S:D614G, probably Delta variant (AY.1 Lineage or AY.2 Lineage or B.1.617.2)
SIS-04-114	00/04/13	Sistan and Baluchestan	Zahedan	S:L452R, S:T478K, S:P681R, S:D614G	S:L452R, S:T478K, S:P681R, S:D614G, probably Delta variant (AY.1 Lineage or AY.2 Lineage or B.1.617.2)
SIS-04-145	00/04/13	Sistan and Baluchestan	Zahedan	S:L452R, S:T478K, S:P681R, S:D614G	S:L452R, S:T478K, S:P681R, S:D614G, probably Delta variant (AY.1 Lineage or AY.2 Lineage or B.1.617.2)
T-I-04-120	00/04/13	Tehran	Tehran	S:L452R, S:T478K, S:P681R, S:D614G	S:L452R, S:T478K, S:P681R, S:D614G, probably Delta variant (AY.1 Lineage or AY.2 Lineage or B.1.617.2)
15523	00/04/13	Tehran	Tehran	S:L452R, S:T478K, S:P681R, S:D614G	S:L452R, S:T478K, S:P681R, S:D614G, probably Delta variant (AY.1 Lineage or AY.2 Lineage or B.1.617.2)
15544	00/04/13	Tehran	Tehran	S:L452R, S:T478K, S:P681R, S:D614G	S:L452R, S:T478K, S:P681R, S:D614G, probably Delta variant (AY.1 Lineage or AY.2 Lineage or B.1.617.2)
15553	00/04/13	Tehran	Tehran	S:L452R, S:T478K, S:P681R, S:D614G	S:L452R, S:T478K, S:P681R, S:D614G, probably Delta variant (AY.1 Lineage or AY.2 Lineage or B.1.617.2)
15556	00/04/13	Tehran	Tehran	S:L452R, S:T478K, S:P681R, S:D614G	S:L452R, S:T478K, S:P681R, S:D614G, probably Delta variant (AY.1 Lineage or AY.2 Lineage or B.1.617.2)
15560	00/04/13	Tehran	Tehran	S:L452R, S:T478K, S:P681R, S:D614G	S:L452R, S:T478K, S:P681R, S:D614G, probably Delta variant (AY.1 Lineage or AY.2 Lineage or B.1.617.2)
15577	00/04/13	Tehran	Tehran	S:L452R, S:T478K, S:P681R, S:D614G	S:L452R, S:T478K, S:P681R, S:D614G, probably Delta variant (AY.1 Lineage or AY.2 Lineage or B.1.617.2)
SIS-04-116	00/04/14	Sistan and Baluchestan	Zahedan	S:L452R, S:T478K, S:P681R, S:D614G	S:L452R, S:T478K, S:P681R, S:D614G, probably Delta variant (AY.1 Lineage or AY.2 Lineage or B.1.617.2)
SIS-04-120	00/04/14	Sistan and Baluchestan	Zahedan	S:L452R, S:T478K, S:P681R, S:D614G	S:L452R, S:T478K, S:P681R, S:D614G, probably Delta variant (AY.1 Lineage or AY.2 Lineage or B.1.617.2)
T-I-04-121	00/04/14	Tehran	Tehran	S:L452R, S:T478K, S:P681R, S:D614G	S:L452R, S:T478K, S:P681R, S:D614G, probably Delta variant (AY.1 Lineage or AY.2 Lineage or B.1.617.2)
15588	00/04/14	Tehran	Tehran	S:L452R, S:T478K, S:P681R, S:D614G	S:L452R, S:T478K, S:P681R, S:D614G, probably Delta variant (AY.1 Lineage or AY.2 Lineage or B.1.617.2)
15591	00/04/14	Tehran	Tehran	S:L452R, S:T478K, S:P681R, S:D614G	S:L452R, S:T478K, S:P681R, S:D614G, probably Delta variant (AY.1 Lineage or AY.2 Lineage or B.1.617.2)
15603	00/04/14	Tehran	Tehran	S:L452R, S:T478K, S:P681R, S:D614G	S:L452R, S:T478K, S:P681R, S:D614G, probably Delta variant (AY.1 Lineage or AY.2 Lineage or B.1.617.2)
SIS-04-115	00/04/15	Sistan and Baluchestan	Zahedan	S:L452R, S:T478K, S:P681R, S:D614G	S:L452R, S:T478K, S:P681R, S:D614G, probably Delta variant (AY.1 Lineage or AY.2 Lineage or B.1.617.2)
SIS-04-119	00/04/15	Sistan and Baluchestan	Zahedan	S:L452R, S:T478K, S:P681R, S:D614G	S:L452R, S:T478K, S:P681R, S:D614G, probably Delta variant (AY.1 Lineage or AY.2 Lineage or B.1.617.2)
SIS-04-128	00/04/15	Sistan and Baluchestan	Zahedan	S:L452R, S:T478K, S:P681R, S:D614G	S:L452R, S:T478K, S:P681R, S:D614G, probably Delta variant (AY.1 Lineage or AY.2 Lineage or B.1.617.2)
15644	00/04/15	Tehran	Tehran	S:L452R, S:T478K, S:P681R, S:D614G	S:L452R, S:T478K, S:P681R, S:D614G, probably Delta variant (AY.1 Lineage or AY.2 Lineage or B.1.617.2)
15647	00/04/15	Tehran	Tehran	S:L452R, S:T478K, S:P681R, S:D614G	S:L452R, S:T478K, S:P681R, S:D614G, probably Delta variant (AY.1 Lineage or AY.2 Lineage or B.1.617.2)
SIS-04-131	00/04/16	Sistan and Baluchestan	Zahedan	S:L452R, S:T478K, S:P681R, S:D614G	S:L452R, S:T478K, S:P681R, S:D614G, probably Delta variant (AY.1 Lineage or AY.2 Lineage or B.1.617.2)
SIS-04-132	00/04/16	Sistan and Baluchestan	Zahedan	S:L452R, S:T478K, S:P681R, S:D614G	S:L452R, S:T478K, S:P681R, S:D614G, probably Delta variant (AY.1 Lineage or AY.2 Lineage or B.1.617.2)
SIS-04-135	00/04/16	Sistan and Baluchestan	Zahedan	S:L452R, S:T478K, S:P681R, S:D614G	S:L452R, S:T478K, S:P681R, S:D614G, probably Delta variant (AY.1 Lineage or AY.2 Lineage or B.1.617.2)
SIS-04-138	00/04/16	Sistan and Baluchestan	Zahedan	S:L452R, S:T478K, S:P681R, S:D614G	S:L452R, S:T478K, S:P681R, S:D614G, probably Delta variant (AY.1 Lineage or AY.2 Lineage or B.1.617.2)
SIS-04-142	00/04/16	Sistan and Baluchestan	Zahedan	S:L452R, S:T478K, S:P681R, S:D614G	S:L452R, S:T478K, S:P681R, S:D614G, probably Delta variant (AY.1 Lineage or AY.2 Lineage or B.1.617.2)
15661	00/04/16	Tehran	Tehran	S:L452R, S:T478K, S:P681R, S:D614G	S:L452R, S:T478K, S:P681R, S:D614G, probably Delta variant (AY.1 Lineage or AY.2 Lineage or B.1.617.2)
15665	00/04/16	Tehran	Tehran	S:L452R, S:T478K, S:P681R, S:D614G	S:L452R, S:T478K, S:P681R, S:D614G, probably Delta variant (AY.1 Lineage or AY.2 Lineage or B.1.617.2)
T-I-04-122	00/04/16	Tehran	Tehran	S:L452R, S:T478K, S:P681R, S:D614G	S:L452R, S:T478K, S:P681R, S:D614G, probably Delta variant (AY.1 Lineage or AY.2 Lineage or B.1.617.2)
SIS-04-130	00/04/17	Sistan and Baluchestan	Zahedan	S:L452R, S:T478K, S:P681R, S:D614G	S:L452R, S:T478K, S:P681R, S:D614G, probably Delta variant (AY.1 Lineage or AY.2 Lineage or B.1.617.2)
SIS-04-134	00/04/17	Sistan and Baluchestan	Zahedan	S:L452R, S:T478K, S:P681R, S:D614G	S:L452R, S:T478K, S:P681R, S:D614G, probably Delta variant (AY.1 Lineage or AY.2 Lineage or B.1.617.2)
SIS-04-137	00/04/17	Sistan and Baluchestan	Zahedan	S:L452R, S:T478K, S:P681R, S:D614G	S:L452R, S:T478K, S:P681R, S:D614G, probably Delta variant (AY.1 Lineage or AY.2 Lineage or B.1.617.2)
SIS-04-141	00/04/17	Sistan and Baluchestan	Zahedan	S:L452R, S:T478K, S:P681R, S:D614G	S:L452R, S:T478K, S:P681R, S:D614G, probably Delta variant (AY.1 Lineage or AY.2 Lineage or B.1.617.2)
15719	00/04/17	Tehran	Tehran	S:L452R, S:T478K, S:P681R, S:D614G	S:L452R, S:T478K, S:P681R, S:D614G, probably Delta variant (AY.1 Lineage or AY.2 Lineage or B.1.617.2)
15731	00/04/17	Tehran	Tehran	S:L452R, S:T478K, S:P681R, S:D614G	S:L452R, S:T478K, S:P681R, S:D614G, probably Delta variant (AY.1 Lineage or AY.2 Lineage or B.1.617.2)
15714	00/04/17	Tehran	Tehran	S:L452R, S:T478K, S:P681R, S:D614G	S:L452R, S:T478K, S:P681R, S:D614G, probably Delta variant (AY.1 Lineage or AY.2 Lineage or B.1.617.2)
SIS-04-133	00/04/18	Sistan and Baluchestan	Zahedan	S:L452R, S:T478K, S:P681R, S:D614G	S:L452R, S:T478K, S:P681R, S:D614G, probably Delta variant (AY.1 Lineage or AY.2 Lineage or B.1.617.2)
SIS-04-136	00/04/18	Sistan and Baluchestan	Zahedan	S:L452R, S:T478K, S:P681R, S:D614G	S:L452R, S:T478K, S:P681R, S:D614G, probably Delta variant (AY.1 Lineage or AY.2 Lineage or B.1.617.2)
SIS-04-139	00/04/18	Sistan and Baluchestan	Zahedan	S:L452R, S:T478K, S:P681R, S:D614G	S:L452R, S:T478K, S:P681R, S:D614G, probably Delta variant (AY.1 Lineage or AY.2 Lineage or B.1.617.2)
SIS-04-140	00/04/18	Sistan and Baluchestan	Zahedan	S:L452R, S:T478K, S:P681R, S:D614G	S:L452R, S:T478K, S:P681R, S:D614G, probably Delta variant (AY.1 Lineage or AY.2 Lineage or B.1.617.2)
SIS-04-143	00/04/18	Sistan and Baluchestan	Zahedan	S:L452R, S:T478K, S:P681R, S:D614G	S:L452R, S:T478K, S:P681R, S:D614G, probably Delta variant (AY.1 Lineage or AY.2 Lineage or B.1.617.2)
15766	00/04/19	Tehran	Tehran	S:L452R, S:T478K, S:P681R, S:D614G	S:L452R, S:T478K, S:P681R, S:D614G, probably Delta variant (AY.1 Lineage or AY.2 Lineage or B.1.617.2)
15773	00/04/20	Tehran	Tehran	S:L452R, S:T478K, S:P681R, S:D614G	S:L452R, S:T478K, S:P681R, S:D614G, probably Delta variant (AY.1 Lineage or AY.2 Lineage or B.1.617.2)
15820	00/04/21	Tehran	Tehran	S:L452R, S:T478K, S:P681R, S:D614G	S:L452R, S:T478K, S:P681R, S:D614G, probably Delta variant (AY.1 Lineage or AY.2 Lineage or B.1.617.2)
15836	00/04/21	Tehran	Tehran	S:L452R, S:T478K, S:P681R, S:D614G	S:L452R, S:T478K, S:P681R, S:D614G, probably Delta variant (AY.1 Lineage or AY.2 Lineage or B.1.617.2)
15839	00/04/21	Tehran	Tehran	S:L452R, S:T478K, S:P681R, S:D614G	S:L452R, S:T478K, S:P681R, S:D614G, probably Delta variant (AY.1 Lineage or AY.2 Lineage or B.1.617.2)
15840	00/04/21	Tehran	Tehran	S:L452R, S:T478K, S:P681R, S:D614G	S:L452R, S:T478K, S:P681R, S:D614G, probably Delta variant (AY.1 Lineage or AY.2 Lineage or B.1.617.2)
15857	00/04/21	Tehran	Tehran	S:L452R, S:T478K, S:P681R, S:D614G	S:L452R, S:T478K, S:P681R, S:D614G, probably Delta variant (AY.1 Lineage or AY.2 Lineage or B.1.617.2)
15883	00/04/22	Tehran	Tehran	S:L452R, S:T478K, S:P681R, S:D614G	S:L452R, S:T478K, S:P681R, S:D614G, probably Delta variant (AY.1 Lineage or AY.2 Lineage or B.1.617.2)
15886	00/04/22	Tehran	Tehran	S:L452R, S:T478K, S:P681R, S:D614G	S:L452R, S:T478K, S:P681R, S:D614G, probably Delta variant (AY.1 Lineage or AY.2 Lineage or B.1.617.2)
15892	00/04/22	Tehran	Tehran	S:L452R, S:T478K, S:P681R, S:D614G	S:L452R, S:T478K, S:P681R, S:D614G, probably Delta variant (AY.1 Lineage or AY.2 Lineage or B.1.617.2)
15895	00/04/22	Tehran	Tehran	S:L452R, S:T478K, S:P681R, S:D614G	S:L452R, S:T478K, S:P681R, S:D614G, probably Delta variant (AY.1 Lineage or AY.2 Lineage or B.1.617.2)
15899	00/04/22	Tehran	Tehran	S:L452R, S:T478K, S:P681R, S:D614G	S:L452R, S:T478K, S:P681R, S:D614G, probably Delta variant (AY.1 Lineage or AY.2 Lineage or B.1.617.2)
15913	00/04/22	Tehran	Tehran	S:L452R, S:T478K, S:P681R, S:D614G	S:L452R, S:T478K, S:P681R, S:D614G, probably Delta variant (AY.1 Lineage or AY.2 Lineage or B.1.617.2)
15919	00/04/22	Tehran	Tehran	S:L452R, S:T478K, S:P681R, S:D614G	S:L452R, S:T478K, S:P681R, S:D614G, probably Delta variant (AY.1 Lineage or AY.2 Lineage or B.1.617.2)
15924	00/04/22	Tehran	Tehran	S:L452R, S:T478K, S:P681R, S:D614G	S:L452R, S:T478K, S:P681R, S:D614G, probably Delta variant (AY.1 Lineage or AY.2 Lineage or B.1.617.2)
16371	00/05/03	Tehran	Tehran	S:L452R, S:T478K, S:P681R, S:D614G	S:L452R, S:T478K, S:P681R, S:D614G, probably Delta variant (AY.1 Lineage or AY.2 Lineage or B.1.617.2)
16378	00/05/03	Tehran	Tehran	S:L452R, S:T478K, S:P681R, S:D614G	S:L452R, S:T478K, S:P681R, S:D614G, probably Delta variant (AY.1 Lineage or AY.2 Lineage or B.1.617.2)
16347	00/05/03	Tehran	Tehran	S:L452R, S:T478K, S:P681R, S:D614G	S:L452R, S:T478K, S:P681R, S:D614G, probably Delta variant (AY.1 Lineage or AY.2 Lineage or B.1.617.2)
16360	00/05/03	Tehran	Tehran	S:L452R, S:T478K, S:P681R, S:D614G	S:L452R, S:T478K, S:P681R, S:D614G, probably Delta variant (AY.1 Lineage or AY.2 Lineage or B.1.617.2)
16383	00/05/03	Tehran	Tehran	S:L452R, S:T478K, S:P681R, S:D614G	S:L452R, S:T478K, S:P681R, S:D614G, probably Delta variant (AY.1 Lineage or AY.2 Lineage or B.1.617.2)
16410	00/05/04	Tehran	Tehran	S:L452R, S:T478K, S:P681R, S:D614G	S:L452R, S:T478K, S:P681R, S:D614G, probably Delta variant (AY.1 Lineage or AY.2 Lineage or B.1.617.2)
16460	00/05/04	Tehran	Tehran	S:L452R, S:T478K, S:P681R, S:D614G	S:L452R, S:T478K, S:P681R, S:D614G, probably Delta variant (AY.1 Lineage or AY.2 Lineage or B.1.617.2)
16436	00/05/04	Tehran	Tehran	S:L452R, S:T478K, S:P681R, S:D614G	S:L452R, S:T478K, S:P681R, S:D614G, probably Delta variant (AY.1 Lineage or AY.2 Lineage or B.1.617.2)
16450	00/05/04	Tehran	Tehran	S:L452R, S:T478K, S:P681R, S:D614G	S:L452R, S:T478K, S:P681R, S:D614G, probably Delta variant (AY.1 Lineage or AY.2 Lineage or B.1.617.2)
16453	00/05/04	Tehran	Tehran	S:L452R, S:T478K, S:P681R, S:D614G	S:L452R, S:T478K, S:P681R, S:D614G, probably Delta variant (AY.1 Lineage or AY.2 Lineage or B.1.617.2)
16497	00/05/05	Tehran	Tehran	S:L452R, S:T478K, S:P681R, S:D614G	S:L452R, S:T478K, S:P681R, S:D614G, probably Delta variant (AY.1 Lineage or AY.2 Lineage or B.1.617.2)
16467	00/05/05	Tehran	Tehran	S:L452R, S:T478K, S:P681R, S:D614G	S:L452R, S:T478K, S:P681R, S:D614G, probably Delta variant (AY.1 Lineage or AY.2 Lineage or B.1.617.2)
16489	00/05/05	Tehran	Tehran	S:L452R, S:T478K, S:P681R, S:D614G	S:L452R, S:T478K, S:P681R, S:D614G, probably Delta variant (AY.1 Lineage or AY.2 Lineage or B.1.617.2)
16502	00/05/05	Tehran	Tehran	S:L452R, S:T478K, S:P681R, S:D614G	S:L452R, S:T478K, S:P681R, S:D614G, probably Delta variant (AY.1 Lineage or AY.2 Lineage or B.1.617.2)
16520	00/05/06	Tehran	Tehran	S:L452R, S:T478K, S:P681R, S:D614G	S:L452R, S:T478K, S:P681R, S:D614G, probably Delta variant (AY.1 Lineage or AY.2 Lineage or B.1.617.2)
16524	00/05/06	Tehran	Tehran	S:L452R, S:T478K, S:P681R, S:D614G	S:L452R, S:T478K, S:P681R, S:D614G, probably Delta variant (AY.1 Lineage or AY.2 Lineage or B.1.617.2)
16548	00/05/06	Tehran	Tehran	S:L452R, S:T478K, S:P681R, S:D614G	S:L452R, S:T478K, S:P681R, S:D614G, probably Delta variant (AY.1 Lineage or AY.2 Lineage or B.1.617.2)
16528	00/05/06	Tehran	Tehran	S:L452R, S:T478K, S:P681R, S:D614G	S:L452R, S:T478K, S:P681R, S:D614G, probably Delta variant (AY.1 Lineage or AY.2 Lineage or B.1.617.2)
16516	00/05/06	Tehran	Tehran	S:L452R, S:T478K, S:P681R, S:D614G	S:L452R, S:T478K, S:P681R, S:D614G, probably Delta variant (AY.1 Lineage or AY.2 Lineage or B.1.617.2)
TT-5-104	00/05/06	Tehran	Tehran	S:L452R, S:T478K, S:P681R, S:D614G	S:L452R, S:T478K, S:P681R, S:D614G, probably Delta variant (AY.1 Lineage or AY.2 Lineage or B.1.617.2)
K-5-161	00/05/07	Alborz	Karaj	S:L452R, S:T478K, S:P681R, S:D614G	S:L452R, S:T478K, S:P681R, S:D614G, probably Delta variant (AY.1 Lineage or AY.2 Lineage or B.1.617.2)
T-I-5-102	00/05/10	Tehran	Tehran	S:L452R, S:T478K, S:P681R, S:D614G	S:L452R, S:T478K, S:P681R, S:D614G, probably Delta variant (AY.1 Lineage or AY.2 Lineage or B.1.617.2)
T-I-5-103	00/05/10	Tehran	Tehran	S:L452R, S:T478K, S:P681R, S:D614G	S:L452R, S:T478K, S:P681R, S:D614G, probably Delta variant (AY.1 Lineage or AY.2 Lineage or B.1.617.2)
T-I-5-104	00/05/10	Tehran	Tehran	S:L452R, S:T478K, S:P681R, S:D614G	S:L452R, S:T478K, S:P681R, S:D614G, probably Delta variant (AY.1 Lineage or AY.2 Lineage or B.1.617.2)
T-I-5-105	00/05/10	Tehran	Tehran	S:L452R, S:T478K, S:P681R, S:D614G	S:L452R, S:T478K, S:P681R, S:D614G, probably Delta variant (AY.1 Lineage or AY.2 Lineage or B.1.617.2)
T-I-5-106	00/05/10	Tehran	Tehran	S:L452R, S:T478K, S:P681R, S:D614G	S:L452R, S:T478K, S:P681R, S:D614G, probably Delta variant (AY.1 Lineage or AY.2 Lineage or B.1.617.2)
T-I-5-107	00/05/10	Tehran	Tehran	S:L452R, S:T478K, S:P681R, S:D614G	S:L452R, S:T478K, S:P681R, S:D614G, probably Delta variant (AY.1 Lineage or AY.2 Lineage or B.1.617.2)
T-I-5-109	00/05/10	Tehran	Tehran	S:L452R, S:T478K, S:P681R, S:D614G	S:L452R, S:T478K, S:P681R, S:D614G, probably Delta variant (AY.1 Lineage or AY.2 Lineage or B.1.617.2)
T-I-5-110	00/05/10	Tehran	Tehran	S:L452R, S:T478K, S:P681R, S:D614G	S:L452R, S:T478K, S:P681R, S:D614G, probably Delta variant (AY.1 Lineage or AY.2 Lineage or B.1.617.2)
T-I-5-111	00/05/10	Tehran	Tehran	S:L452R, S:T478K, S:P681R, S:D614G	S:L452R, S:T478K, S:P681R, S:D614G, probably Delta variant (AY.1 Lineage or AY.2 Lineage or B.1.617.2)
T-I-5-112	00/05/10	Tehran	Tehran	S:L452R, S:T478K, S:P681R, S:D614G	S:L452R, S:T478K, S:P681R, S:D614G, probably Delta variant (AY.1 Lineage or AY.2 Lineage or B.1.617.2)
T-I-5-113	00/05/10	Tehran	Tehran	S:L452R, S:T478K, S:P681R, S:D614G	S:L452R, S:T478K, S:P681R, S:D614G, probably Delta variant (AY.1 Lineage or AY.2 Lineage or B.1.617.2)
T-I-5-116	00/05/10	Tehran	Tehran	S:L452R, S:T478K, S:P681R, S:D614G	S:L452R, S:T478K, S:P681R, S:D614G, probably Delta variant (AY.1 Lineage or AY.2 Lineage or B.1.617.2)
T-I-5-117	00/05/10	Tehran	Tehran	S:L452R, S:T478K, S:P681R, S:D614G	S:L452R, S:T478K, S:P681R, S:D614G, probably Delta variant (AY.1 Lineage or AY.2 Lineage or B.1.617.2)
T-I-5-118	00/05/10	Tehran	Tehran	S:L452R, S:T478K, S:P681R, S:D614G	S:L452R, S:T478K, S:P681R, S:D614G, probably Delta variant (AY.1 Lineage or AY.2 Lineage or B.1.617.2)
K-05-101	00/05/01	Alborz	Karaj	S:L452R, S:T478K, S:P681R, S:D614G	S:L452R, S:T478K, S:P681R, S:D614G, probably Delta variant (AY.1, AY.2, AY.3, AY.3.1 or B.1.617.2 lineage)
K-05-102	00/05/01	Alborz	Karaj	S:L452R, S:T478K, S:P681R, S:D614G	S:L452R, S:T478K, S:P681R, S:D614G, probably Delta variant (AY.1, AY.2, AY.3, AY.3.1 or B.1.617.2 lineage)
K-05-103	00/05/01	Alborz	Karaj	S:L452R, S:T478K, S:P681R, S:D614G	S:L452R, S:T478K, S:P681R, S:D614G, probably Delta variant (AY.1, AY.2, AY.3, AY.3.1 or B.1.617.2 lineage)
K-05-104	00/05/01	Alborz	Karaj	S:L452R, S:T478K, S:P681R, S:D614G	S:L452R, S:T478K, S:P681R, S:D614G, probably Delta variant (AY.1, AY.2, AY.3, AY.3.1 or B.1.617.2 lineage)
K-05-105	00/05/01	Alborz	Karaj	S:L452R, S:T478K, S:P681R, S:D614G	S:L452R, S:T478K, S:P681R, S:D614G, probably Delta variant (AY.1, AY.2, AY.3, AY.3.1 or B.1.617.2 lineage)
K-05-106	00/05/01	Alborz	Karaj	S:L452R, S:T478K, S:P681R, S:D614G	S:L452R, S:T478K, S:P681R, S:D614G, probably Delta variant (AY.1, AY.2, AY.3, AY.3.1 or B.1.617.2 lineage)
K-05-107	00/05/01	Alborz	Karaj	S:L452R, S:T478K, S:P681R, S:D614G	S:L452R, S:T478K, S:P681R, S:D614G, probably Delta variant (AY.1, AY.2, AY.3, AY.3.1 or B.1.617.2 lineage)
K-05-108	00/05/01	Alborz	Karaj	S:L452R, S:T478K, S:P681R, S:D614G	S:L452R, S:T478K, S:P681R, S:D614G, probably Delta variant (AY.1, AY.2, AY.3, AY.3.1 or B.1.617.2 lineage)
K-05-109	00/05/01	Alborz	Karaj	S:L452R, S:T478K, S:P681R, S:D614G	S:L452R, S:T478K, S:P681R, S:D614G, probably Delta variant (AY.1, AY.2, AY.3, AY.3.1 or B.1.617.2 lineage)
K-05-110	00/05/01	Alborz	Karaj	S:L452R, S:T478K, S:P681R, S:D614G	S:L452R, S:T478K, S:P681R, S:D614G, probably Delta variant (AY.1, AY.2, AY.3, AY.3.1 or B.1.617.2 lineage)
K-05-111	00/05/01	Alborz	Karaj	S:L452R, S:T478K, S:P681R, S:D614G	S:L452R, S:T478K, S:P681R, S:D614G, probably Delta variant (AY.1, AY.2, AY.3, AY.3.1 or B.1.617.2 lineage)
K-05-143	00/05/01	Alborz	Karaj	S:L452R, S:T478K, S:P681R, S:D614G	S:L452R, S:T478K, S:P681R, S:D614G, probably Delta variant (AY.1, AY.2, AY.3, AY.3.1 or B.1.617.2 lineage)
K-05-144	00/05/01	Alborz	Karaj	S:L452R, S:T478K, S:P681R, S:D614G	S:L452R, S:T478K, S:P681R, S:D614G, probably Delta variant (AY.1, AY.2, AY.3, AY.3.1 or B.1.617.2 lineage)
K-05-141	00/05/01	Alborz	Karaj	S:L452R, S:T478K, S:P681R, S:D614G	S:L452R, S:T478K, S:P681R, S:D614G, probably Delta variant (AY.1, AY.2, AY.3, AY.3.1 or B.1.617.2 lineage)
K-05-154	00/05/01	Alborz	Karaj	S:L452R, S:T478K, S:P681R, S:D614G	S:L452R, S:T478K, S:P681R, S:D614G, probably Delta variant (AY.1, AY.2, AY.3, AY.3.1 or B.1.617.2 lineage)
K-05-112	00/05/02	Alborz	Karaj	S:L452R, S:T478K, S:P681R, S:D614G	S:L452R, S:T478K, S:P681R, S:D614G, probably Delta variant (AY.1, AY.2, AY.3, AY.3.1 or B.1.617.2 lineage)
K-05-113	00/05/02	Alborz	Karaj	S:L452R, S:T478K, S:P681R, S:D614G	S:L452R, S:T478K, S:P681R, S:D614G, probably Delta variant (AY.1, AY.2, AY.3, AY.3.1 or B.1.617.2 lineage)
K-05-114	00/05/02	Alborz	Karaj	S:L452R, S:T478K, S:P681R, S:D614G	S:L452R, S:T478K, S:P681R, S:D614G, probably Delta variant (AY.1, AY.2, AY.3, AY.3.1 or B.1.617.2 lineage)
K-05-115	00/05/02	Alborz	Karaj	S:L452R, S:T478K, S:P681R, S:D614G	S:L452R, S:T478K, S:P681R, S:D614G, probably Delta variant (AY.1, AY.2, AY.3, AY.3.1 or B.1.617.2 lineage)
K-05-117	00/05/02	Alborz	Karaj	S:L452R, S:T478K, S:P681R, S:D614G	S:L452R, S:T478K, S:P681R, S:D614G, probably Delta variant (AY.1, AY.2, AY.3, AY.3.1 or B.1.617.2 lineage)
K-05-118	00/05/02	Alborz	Karaj	S:L452R, S:T478K, S:P681R, S:D614G	S:L452R, S:T478K, S:P681R, S:D614G, probably Delta variant (AY.1, AY.2, AY.3, AY.3.1 or B.1.617.2 lineage)
K-05-120	00/05/02	Alborz	Karaj	S:L452R, S:T478K, S:P681R, S:D614G	S:L452R, S:T478K, S:P681R, S:D614G, probably Delta variant (AY.1, AY.2, AY.3, AY.3.1 or B.1.617.2 lineage)
K-05-121	00/05/02	Alborz	Karaj	S:L452R, S:T478K, S:P681R, S:D614G	S:L452R, S:T478K, S:P681R, S:D614G, probably Delta variant (AY.1, AY.2, AY.3, AY.3.1 or B.1.617.2 lineage)
K-05-123	00/05/02	Alborz	Karaj	S:L452R, S:T478K, S:P681R, S:D614G	S:L452R, S:T478K, S:P681R, S:D614G, probably Delta variant (AY.1, AY.2, AY.3, AY.3.1 or B.1.617.2 lineage)
K-05-153	00/05/02	Alborz	Karaj	S:L452R, S:T478K, S:P681R, S:D614G	S:L452R, S:T478K, S:P681R, S:D614G, probably Delta variant (AY.1, AY.2, AY.3, AY.3.1 or B.1.617.2 lineage)
K-05-126	00/05/03	Alborz	Karaj	S:L452R, S:T478K, S:P681R, S:D614G	S:L452R, S:T478K, S:P681R, S:D614G, probably Delta variant (AY.1, AY.2, AY.3, AY.3.1 or B.1.617.2 lineage)
K-05-127	00/05/03	Alborz	Karaj	S:L452R, S:T478K, S:P681R, S:D614G	S:L452R, S:T478K, S:P681R, S:D614G, probably Delta variant (AY.1, AY.2, AY.3, AY.3.1 or B.1.617.2 lineage)
K-05-128	00/05/03	Alborz	Karaj	S:L452R, S:T478K, S:P681R, S:D614G	S:L452R, S:T478K, S:P681R, S:D614G, probably Delta variant (AY.1, AY.2, AY.3, AY.3.1 or B.1.617.2 lineage)
K-05-129	00/05/03	Alborz	Karaj	S:L452R, S:T478K, S:P681R, S:D614G	S:L452R, S:T478K, S:P681R, S:D614G, probably Delta variant (AY.1, AY.2, AY.3, AY.3.1 or B.1.617.2 lineage)
K-05-131	00/05/03	Alborz	Karaj	S:L452R, S:T478K, S:P681R, S:D614G	S:L452R, S:T478K, S:P681R, S:D614G, probably Delta variant (AY.1, AY.2, AY.3, AY.3.1 or B.1.617.2 lineage)
K-05-150	00/05/03	Alborz	Karaj	S:L452R, S:T478K, S:P681R, S:D614G	S:L452R, S:T478K, S:P681R, S:D614G, probably Delta variant (AY.1, AY.2, AY.3, AY.3.1 or B.1.617.2 lineage)
K-05-174	00/05/03	Alborz	Karaj	S:L452R, S:T478K, S:P681R, S:D614G	S:L452R, S:T478K, S:P681R, S:D614G, probably Delta variant (AY.1, AY.2, AY.3, AY.3.1 or B.1.617.2 lineage)
K-05-184	00/05/03	Alborz	Karaj	S:L452R, S:T478K, S:P681R, S:D614G	S:L452R, S:T478K, S:P681R, S:D614G, probably Delta variant (AY.1, AY.2, AY.3, AY.3.1 or B.1.617.2 lineage)
K-05-139	00/05/04	Alborz	Karaj	S:L452R, S:T478K, S:P681R, S:D614G	S:L452R, S:T478K, S:P681R, S:D614G, probably Delta variant (AY.1, AY.2, AY.3, AY.3.1 or B.1.617.2 lineage)
K-05-140	00/05/04	Alborz	Karaj	S:L452R, S:T478K, S:P681R, S:D614G	S:L452R, S:T478K, S:P681R, S:D614G, probably Delta variant (AY.1, AY.2, AY.3, AY.3.1 or B.1.617.2 lineage)
K-05-132	00/05/04	Alborz	Karaj	S:L452R, S:T478K, S:P681R, S:D614G	S:L452R, S:T478K, S:P681R, S:D614G, probably Delta variant (AY.1, AY.2, AY.3, AY.3.1 or B.1.617.2 lineage)
K-05-133	00/05/04	Alborz	Karaj	S:L452R, S:T478K, S:P681R, S:D614G	S:L452R, S:T478K, S:P681R, S:D614G, probably Delta variant (AY.1, AY.2, AY.3, AY.3.1 or B.1.617.2 lineage)
K-05-134	00/05/04	Alborz	Karaj	S:L452R, S:T478K, S:P681R, S:D614G	S:L452R, S:T478K, S:P681R, S:D614G, probably Delta variant (AY.1, AY.2, AY.3, AY.3.1 or B.1.617.2 lineage)
K-05-137	00/05/04	Alborz	Karaj	S:L452R, S:T478K, S:P681R, S:D614G	S:L452R, S:T478K, S:P681R, S:D614G, probably Delta variant (AY.1, AY.2, AY.3, AY.3.1 or B.1.617.2 lineage)
K-05-167	00/05/04	Alborz	Karaj	S:L452R, S:T478K, S:P681R, S:D614G	S:L452R, S:T478K, S:P681R, S:D614G, probably Delta variant (AY.1, AY.2, AY.3, AY.3.1 or B.1.617.2 lineage)
K-05-180	00/05/04	Alborz	Karaj	S:L452R, S:T478K, S:P681R, S:D614G	S:L452R, S:T478K, S:P681R, S:D614G, probably Delta variant (AY.1, AY.2, AY.3, AY.3.1 or B.1.617.2 lineage)
K-05-182	00/05/04	Alborz	Karaj	S:L452R, S:T478K, S:P681R, S:D614G	S:L452R, S:T478K, S:P681R, S:D614G, probably Delta variant (AY.1, AY.2, AY.3, AY.3.1 or B.1.617.2 lineage)
K-05-183	00/05/04	Alborz	Karaj	S:L452R, S:T478K, S:P681R, S:D614G	S:L452R, S:T478K, S:P681R, S:D614G, probably Delta variant (AY.1, AY.2, AY.3, AY.3.1 or B.1.617.2 lineage)
T-T-5-101	00/05/06	Alborz	Karaj	S:L452R, S:T478K, S:P681R, S:D614G	S:L452R, S:T478K, S:P681R, S:D614G, probably Delta variant (AY.1, AY.2, AY.3, AY.3.1 or B.1.617.2 lineage)
T-T-5-105	00/05/06	Alborz	Karaj	S:L452R, S:T478K, S:P681R, S:D614G	S:L452R, S:T478K, S:P681R, S:D614G, probably Delta variant (AY.1, AY.2, AY.3, AY.3.1 or B.1.617.2 lineage)
T-T-5-113	00/05/06	Alborz	Karaj	S:L452R, S:T478K, S:P681R, S:D614G	S:L452R, S:T478K, S:P681R, S:D614G, probably Delta variant (AY.1, AY.2, AY.3, AY.3.1 or B.1.617.2 lineage)
T-T-5-119	00/05/06	Alborz	Karaj	S:L452R, S:T478K, S:P681R, S:D614G	S:L452R, S:T478K, S:P681R, S:D614G, probably Delta variant (AY.1, AY.2, AY.3, AY.3.1 or B.1.617.2 lineage)
T-T-5-122	00/05/06	Alborz	Karaj	S:L452R, S:T478K, S:P681R, S:D614G	S:L452R, S:T478K, S:P681R, S:D614G, probably Delta variant (AY.1, AY.2, AY.3, AY.3.1 or B.1.617.2 lineage)
K-05-156	00/05/06	Alborz	Karaj	S:L452R, S:T478K, S:P681R, S:D614G	S:L452R, S:T478K, S:P681R, S:D614G, probably Delta variant (AY.1, AY.2, AY.3, AY.3.1 or B.1.617.2 lineage)
T-T-5-104	00/05/06	Tehran	Tehran	S:L452R, S:T478K, S:P681R, S:D614G	S:L452R, S:T478K, S:P681R, S:D614G, probably Delta variant (AY.1, AY.2, AY.3, AY.3.1 or B.1.617.2 lineage)
T-T-5-107	00/05/06	Tehran	Tehran	S:L452R, S:T478K, S:P681R, S:D614G	S:L452R, S:T478K, S:P681R, S:D614G, probably Delta variant (AY.1, AY.2, AY.3, AY.3.1 or B.1.617.2 lineage)
T-T-5-109	00/05/06	Tehran	Tehran	S:L452R, S:T478K, S:P681R, S:D614G	S:L452R, S:T478K, S:P681R, S:D614G, probably Delta variant (AY.1, AY.2, AY.3, AY.3.1 or B.1.617.2 lineage)
T-T-5-110	00/05/06	Tehran	Tehran	S:L452R, S:T478K, S:P681R, S:D614G	S:L452R, S:T478K, S:P681R, S:D614G, probably Delta variant (AY.1, AY.2, AY.3, AY.3.1 or B.1.617.2 lineage)
T-T-5-111	00/05/06	Tehran	Tehran	S:L452R, S:T478K, S:P681R, S:D614G	S:L452R, S:T478K, S:P681R, S:D614G, probably Delta variant (AY.1, AY.2, AY.3, AY.3.1 or B.1.617.2 lineage)
T-T-5-112	00/05/06	Tehran	Tehran	S:L452R, S:T478K, S:P681R, S:D614G	S:L452R, S:T478K, S:P681R, S:D614G, probably Delta variant (AY.1, AY.2, AY.3, AY.3.1 or B.1.617.2 lineage)
T-T-5-114	00/05/06	Tehran	Tehran	S:L452R, S:T478K, S:P681R, S:D614G	S:L452R, S:T478K, S:P681R, S:D614G, probably Delta variant (AY.1, AY.2, AY.3, AY.3.1 or B.1.617.2 lineage)
T-T-5-116	00/05/06	Tehran	Tehran	S:L452R, S:T478K, S:P681R, S:D614G	S:L452R, S:T478K, S:P681R, S:D614G, probably Delta variant (AY.1, AY.2, AY.3, AY.3.1 or B.1.617.2 lineage)
T-T-5-117	00/05/06	Tehran	Tehran	S:L452R, S:T478K, S:P681R, S:D614G	S:L452R, S:T478K, S:P681R, S:D614G, probably Delta variant (AY.1, AY.2, AY.3, AY.3.1 or B.1.617.2 lineage)
T-T-5-118	00/05/06	Tehran	Tehran	S:L452R, S:T478K, S:P681R, S:D614G	S:L452R, S:T478K, S:P681R, S:D614G, probably Delta variant (AY.1, AY.2, AY.3, AY.3.1 or B.1.617.2 lineage)
T-T-5-121	00/05/06	Tehran	Tehran	S:L452R, S:T478K, S:P681R, S:D614G	S:L452R, S:T478K, S:P681R, S:D614G, probably Delta variant (AY.1, AY.2, AY.3, AY.3.1 or B.1.617.2 lineage)
T-T-5-123	00/05/06	Tehran	Tehran	S:L452R, S:T478K, S:P681R, S:D614G	S:L452R, S:T478K, S:P681R, S:D614G, probably Delta variant (AY.1, AY.2, AY.3, AY.3.1 or B.1.617.2 lineage)
T-T-5-124	00/05/06	Tehran	Tehran	S:L452R, S:T478K, S:P681R, S:D614G	S:L452R, S:T478K, S:P681R, S:D614G, probably Delta variant (AY.1, AY.2, AY.3, AY.3.1 or B.1.617.2 lineage)
T-T-5-129	00/05/06	Tehran	Tehran	S:L452R, S:T478K, S:P681R, S:D614G	S:L452R, S:T478K, S:P681R, S:D614G, probably Delta variant (AY.1, AY.2, AY.3, AY.3.1 or B.1.617.2 lineage)
T-T-5-130	00/05/06	Tehran	Tehran	S:L452R, S:T478K, S:P681R, S:D614G	S:L452R, S:T478K, S:P681R, S:D614G, probably Delta variant (AY.1, AY.2, AY.3, AY.3.1 or B.1.617.2 lineage)
K-05-157	00/05/07	Alborz	Karaj	S:L452R, S:T478K, S:P681R, S:D614G	S:L452R, S:T478K, S:P681R, S:D614G, probably Delta variant (AY.1, AY.2, AY.3, AY.3.1 or B.1.617.2 lineage)
K-05-158	00/05/07	Alborz	Karaj	S:L452R, S:T478K, S:P681R, S:D614G	S:L452R, S:T478K, S:P681R, S:D614G, probably Delta variant (AY.1, AY.2, AY.3, AY.3.1 or B.1.617.2 lineage)
K-05-159	00/05/07	Alborz	Karaj	S:L452R, S:T478K, S:P681R, S:D614G	S:L452R, S:T478K, S:P681R, S:D614G, probably Delta variant (AY.1, AY.2, AY.3, AY.3.1 or B.1.617.2 lineage)
K-05-161	00/05/07	Alborz	Karaj	S:L452R, S:T478K, S:P681R, S:D614G	S:L452R, S:T478K, S:P681R, S:D614G, probably Delta variant (AY.1, AY.2, AY.3, AY.3.1 or B.1.617.2 lineage)
K-05-186	00/05/08	Alborz	Karaj	S:L452R, S:T478K, S:P681R, S:D614G	S:L452R, S:T478K, S:P681R, S:D614G, probably Delta variant (AY.1, AY.2, AY.3, AY.3.1 or B.1.617.2 lineage)
K-05-187	00/05/08	Alborz	Karaj	S:L452R, S:T478K, S:P681R, S:D614G	S:L452R, S:T478K, S:P681R, S:D614G, probably Delta variant (AY.1, AY.2, AY.3, AY.3.1 or B.1.617.2 lineage)
K-05-185	00/05/09	Alborz	Karaj	S:L452R, S:T478K, S:P681R, S:D614G	S:L452R, S:T478K, S:P681R, S:D614G, probably Delta variant (AY.1, AY.2, AY.3, AY.3.1 or B.1.617.2 lineage)
K-05-189	00/05/09	Alborz	Karaj	S:L452R, S:T478K, S:P681R, S:D614G	S:L452R, S:T478K, S:P681R, S:D614G, probably Delta variant (AY.1, AY.2, AY.3, AY.3.1 or B.1.617.2 lineage)
K-05-191	00/05/09	Alborz	Karaj	S:L452R, S:T478K, S:P681R, S:D614G	S:L452R, S:T478K, S:P681R, S:D614G, probably Delta variant (AY.1, AY.2, AY.3, AY.3.1 or B.1.617.2 lineage)
K-05-192	00/05/09	Alborz	Karaj	S:L452R, S:T478K, S:P681R, S:D614G	S:L452R, S:T478K, S:P681R, S:D614G, probably Delta variant (AY.1, AY.2, AY.3, AY.3.1 or B.1.617.2 lineage)
K-05-194	00/05/09	Alborz	Karaj	S:L452R, S:T478K, S:P681R, S:D614G	S:L452R, S:T478K, S:P681R, S:D614G, probably Delta variant (AY.1, AY.2, AY.3, AY.3.1 or B.1.617.2 lineage)
16562	00/05/09	Tehran	Tehran	S:L452R, S:T478K, S:P681R, S:D614G	S:L452R, S:T478K, S:P681R, S:D614G, probably Delta variant (AY.1, AY.2, AY.3, AY.3.1 or B.1.617.2 lineage)
16573	00/05/09	Tehran	Tehran	S:L452R, S:T478K, S:P681R, S:D614G	S:L452R, S:T478K, S:P681R, S:D614G, probably Delta variant (AY.1, AY.2, AY.3, AY.3.1 or B.1.617.2 lineage)
16606	00/05/09	Tehran	Tehran	S:L452R, S:T478K, S:P681R, S:D614G	S:L452R, S:T478K, S:P681R, S:D614G, probably Delta variant (AY.1, AY.2, AY.3, AY.3.1 or B.1.617.2 lineage)
16611	00/05/09	Tehran	Tehran	S:L452R, S:T478K, S:P681R, S:D614G	S:L452R, S:T478K, S:P681R, S:D614G, probably Delta variant (AY.1, AY.2, AY.3, AY.3.1 or B.1.617.2 lineage)
K-05-193	00/05/10	Alborz	Karaj	S:L452R, S:T478K, S:P681R, S:D614G	S:L452R, S:T478K, S:P681R, S:D614G, probably Delta variant (AY.1, AY.2, AY.3, AY.3.1 or B.1.617.2 lineage)
K-05-196	00/05/10	Alborz	Karaj	S:L452R, S:T478K, S:P681R, S:D614G	S:L452R, S:T478K, S:P681R, S:D614G, probably Delta variant (AY.1, AY.2, AY.3, AY.3.1 or B.1.617.2 lineage)
16627	00/05/10	Tehran	Tehran	S:L452R, S:T478K, S:P681R, S:D614G	S:L452R, S:T478K, S:P681R, S:D614G, probably Delta variant (AY.1, AY.2, AY.3, AY.3.1 or B.1.617.2 lineage)
16632	00/05/10	Tehran	Tehran	S:L452R, S:T478K, S:P681R, S:D614G	S:L452R, S:T478K, S:P681R, S:D614G, probably Delta variant (AY.1, AY.2, AY.3, AY.3.1 or B.1.617.2 lineage)
16636	00/05/10	Tehran	Tehran	S:L452R, S:T478K, S:P681R, S:D614G	S:L452R, S:T478K, S:P681R, S:D614G, probably Delta variant (AY.1, AY.2, AY.3, AY.3.1 or B.1.617.2 lineage)
16642	00/05/10	Tehran	Tehran	S:L452R, S:T478K, S:P681R, S:D614G	S:L452R, S:T478K, S:P681R, S:D614G, probably Delta variant (AY.1, AY.2, AY.3, AY.3.1 or B.1.617.2 lineage)
16676	00/05/10	Tehran	Tehran	S:L452R, S:T478K, S:P681R, S:D614G	S:L452R, S:T478K, S:P681R, S:D614G, probably Delta variant (AY.1, AY.2, AY.3, AY.3.1 or B.1.617.2 lineage)
K-05-146	00/05/11	Alborz	Karaj	S:L452R, S:T478K, S:P681R, S:D614G	S:L452R, S:T478K, S:P681R, S:D614G, probably Delta variant (AY.1, AY.2, AY.3, AY.3.1 or B.1.617.2 lineage)
K-05-147	00/05/11	Alborz	Karaj	S:L452R, S:T478K, S:P681R, S:D614G	S:L452R, S:T478K, S:P681R, S:D614G, probably Delta variant (AY.1, AY.2, AY.3, AY.3.1 or B.1.617.2 lineage)
16691	00/05/11	Tehran	Tehran	S:L452R, S:T478K, S:P681R, S:D614G	S:L452R, S:T478K, S:P681R, S:D614G, probably Delta variant (AY.1, AY.2, AY.3, AY.3.1 or B.1.617.2 lineage)
16713	00/05/11	Tehran	Tehran	S:L452R, S:T478K, S:P681R, S:D614G	S:L452R, S:T478K, S:P681R, S:D614G, probably Delta variant (AY.1, AY.2, AY.3, AY.3.1 or B.1.617.2 lineage)
16729	00/05/11	Tehran	Tehran	S:L452R, S:T478K, S:P681R, S:D614G	S:L452R, S:T478K, S:P681R, S:D614G, probably Delta variant (AY.1, AY.2, AY.3, AY.3.1 or B.1.617.2 lineage)
16733	00/05/11	Tehran	Tehran	S:L452R, S:T478K, S:P681R, S:D614G	S:L452R, S:T478K, S:P681R, S:D614G, probably Delta variant (AY.1, AY.2, AY.3, AY.3.1 or B.1.617.2 lineage)
16744	00/05/11	Tehran	Tehran	S:L452R, S:T478K, S:P681R, S:D614G	S:L452R, S:T478K, S:P681R, S:D614G, probably Delta variant (AY.1, AY.2, AY.3, AY.3.1 or B.1.617.2 lineage)
K-05-165	00/05/12	Alborz	Karaj	S:L452R, S:T478K, S:P681R, S:D614G	S:L452R, S:T478K, S:P681R, S:D614G, probably Delta variant (AY.1, AY.2, AY.3, AY.3.1 or B.1.617.2 lineage)
16804	00/05/12	Tehran	Tehran	S:L452R, S:T478K, S:P681R, S:D614G	S:L452R, S:T478K, S:P681R, S:D614G, probably Delta variant (AY.1, AY.2, AY.3, AY.3.1 or B.1.617.2 lineage)
16821	00/05/12	Tehran	Tehran	S:L452R, S:T478K, S:P681R, S:D614G	S:L452R, S:T478K, S:P681R, S:D614G, probably Delta variant (AY.1, AY.2, AY.3, AY.3.1 or B.1.617.2 lineage)
16874	00/05/13	Tehran	Tehran	S:L452R, S:T478K, S:P681R, S:D614G	S:L452R, S:T478K, S:P681R, S:D614G, probably Delta variant (AY.1, AY.2, AY.3, AY.3.1 or B.1.617.2 lineage)
16916	00/05/13	Tehran	Tehran	S:L452R, S:T478K, S:P681R, S:D614G	S:L452R, S:T478K, S:P681R, S:D614G, probably Delta variant (AY.1, AY.2, AY.3, AY.3.1 or B.1.617.2 lineage)
16942	00/05/14	Tehran	Tehran	S:L452R, S:T478K, S:P681R, S:D614G	S:L452R, S:T478K, S:P681R, S:D614G, probably Delta variant (AY.1, AY.2, AY.3, AY.3.1 or B.1.617.2 lineage)
16946	00/05/14	Tehran	Tehran	S:L452R, S:T478K, S:P681R, S:D614G	S:L452R, S:T478K, S:P681R, S:D614G, probably Delta variant (AY.1, AY.2, AY.3, AY.3.1 or B.1.617.2 lineage)
17032	00/05/16	Tehran	Tehran	S:L452R, S:T478K, S:P681R, S:D614G	S:L452R, S:T478K, S:P681R, S:D614G, probably Delta variant (AY.1, AY.2, AY.3, AY.3.1 or B.1.617.2 lineage)
17034	00/05/16	Tehran	Tehran	S:L452R, S:T478K, S:P681R, S:D614G	S:L452R, S:T478K, S:P681R, S:D614G, probably Delta variant (AY.1, AY.2, AY.3, AY.3.1 or B.1.617.2 lineage)
17047	00/05/16	Tehran	Tehran	S:L452R, S:T478K, S:P681R, S:D614G	S:L452R, S:T478K, S:P681R, S:D614G, probably Delta variant (AY.1, AY.2, AY.3, AY.3.1 or B.1.617.2 lineage)
17056	00/05/16	Tehran	Tehran	S:L452R, S:T478K, S:P681R, S:D614G	S:L452R, S:T478K, S:P681R, S:D614G, probably Delta variant (AY.1, AY.2, AY.3, AY.3.1 or B.1.617.2 lineage)
17061	00/05/16	Tehran	Tehran	S:L452R, S:T478K, S:P681R, S:D614G	S:L452R, S:T478K, S:P681R, S:D614G, probably Delta variant (AY.1, AY.2, AY.3, AY.3.1 or B.1.617.2 lineage)
17063	00/05/16	Tehran	Tehran	S:L452R, S:T478K, S:P681R, S:D614G	S:L452R, S:T478K, S:P681R, S:D614G, probably Delta variant (AY.1, AY.2, AY.3, AY.3.1 or B.1.617.2 lineage)
17088	00/05/16	Tehran	Tehran	S:L452R, S:T478K, S:P681R, S:D614G	S:L452R, S:T478K, S:P681R, S:D614G, probably Delta variant (AY.1, AY.2, AY.3, AY.3.1 or B.1.617.2 lineage)
17118	00/05/17	Tehran	Tehran	S:L452R, S:T478K, S:P681R, S:D614G	S:L452R, S:T478K, S:P681R, S:D614G, probably Delta variant (AY.1, AY.2, AY.3, AY.3.1 or B.1.617.2 lineage)
17128	00/05/17	Tehran	Tehran	S:L452R, S:T478K, S:P681R, S:D614G	S:L452R, S:T478K, S:P681R, S:D614G, probably Delta variant (AY.1, AY.2, AY.3, AY.3.1 or B.1.617.2 lineage)
17166	00/05/18	Tehran	Tehran	S:L452R, S:T478K, S:P681R, S:D614G	S:L452R, S:T478K, S:P681R, S:D614G, probably Delta variant (AY.1, AY.2, AY.3, AY.3.1 or B.1.617.2 lineage)
17212	00/05/18	Tehran	Tehran	S:L452R, S:T478K, S:P681R, S:D614G	S:L452R, S:T478K, S:P681R, S:D614G, probably Delta variant (AY.1, AY.2, AY.3, AY.3.1 or B.1.617.2 lineage)
16457	00/05/04	Tehran	Tehran	S:L452R, S:T478K, S:P681R, S:D614G, S:N481K	S:L452R, S:T478K, S:P681R, S:D614G, S:N481K, probably Delta variant (AY.1 Lineage or AY.2 Lineage or B.1.617.2) with 1 additional mutation
K-05-124	00/05/11	Alborz	Karaj	S:L452R, S:T478K, S:P681R, S:D614G, S:N710T	S:L452R, S:T478K, S:P681R, S:D614G, S:N710T, probably Delta variant (AY.1, AY.2, AY.3, AY.3.1 or B.1.617.2 lineage) with 1 additional new mutation
T-T-4-103	00/04/09	Tehran	Tehran	S:L452R, S:T478K, S:P681R, S:D614G, S:N717T	S:L452R, S:T478K, S:P681R, S:D614G, S:N717T, probably Delta variant (AY.1 Lineage or AY.2 Lineage or B.1.617.2)
TP-06-114	00/06/15	Tehran	Tehran	S:L452R, S:T478K, S:P681R, S:D614G, S:Q613H	S:L452R, S:T478K, S:P681R, S:D614G, S:Q613H, Probably Delta variant (B.1.617.2 Sublineages: AY.1• AY.2• AY.3• AY.3.1• AY.4• AY.5• AY.5.1• AY.5.2• AY.6• AY.7• AY.7.1• AY.7.2• AY.8• AY.9• AY.10• AY.11• AY.12• AY.13• AY.14• AY.15• AY.16• AY.17• AY.18• AY.19• AY.20• AY.21• AY.22 AY.23•AY.24•AY.25•AY.26•AY.27•AY.28•AY.29•AY.30•AY.31•AY.32) with 1 additional mutation
T-I-5-101	00/05/10	Tehran	Tehran	S:L452R, S:T478K, S:P681R, S:D614G, S:Q613H	S:L452R, S:T478K, S:P681R, S:D614G, S:Q613H, probably Delta variant (AY.1 Lineage or AY.2 Lineage or B.1.617.2) with 1 additional mutation
16475	00/05/05	Tehran	Tehran	S:L452R, S:T478K, S:P681R, S:D614G, S:R683R	S:L452R, S:T478K, S:P681R, S:D614G, S:R683R, probably Delta variant (AY.1 Lineage or AY.2 Lineage or B.1.617.2) with 1 additional mutation
K-05-119	00/05/02	Alborz	Karaj	S:L452R, S:T478K, S:P681R, S:D614G, S:S698L	S:L452R, S:T478K, S:P681R, S:D614G, S:S698L, probably Delta variant (AY.1, AY.2, AY.3, AY.3.1 or B.1.617.2 lineage) with 1 additional mutation
K-05-152	00/05/02	Alborz	Karaj	S:L452R, S:T478K, S:P681R, S:D614G, S:S698L	S:L452R, S:T478K, S:P681R, S:D614G, S:S698L, probably Delta variant (AY.1, AY.2, AY.3, AY.3.1 or B.1.617.2 lineage) with 1 additional mutation
K-05-130	00/05/03	Alborz	Karaj	S:L452R, S:T478K, S:P681R, S:D614G, S:S698L	S:L452R, S:T478K, S:P681R, S:D614G, S:S698L, probably Delta variant (AY.1, AY.2, AY.3, AY.3.1 or B.1.617.2 lineage) with 1 additional mutation
K-05-136	00/05/04	Alborz	Karaj	S:L452R, S:T478K, S:P681R, S:D614G, S:S698L	S:L452R, S:T478K, S:P681R, S:D614G, S:S698L, probably Delta variant (AY.1, AY.2, AY.3, AY.3.1 or B.1.617.2 lineage) with 1 additional mutation
K-05-122	00/05/02	Alborz	Karaj	S:L452R, S:T478K, S:P681R, S:D614G, S:V722I	S:L452R, S:T478K, S:P681R, S:D614G, S:V722I, probably Delta variant (AY.1, AY.2, AY.3, AY.3.1 or B.1.617.2 lineage) with 1 additional mutation
K-05-138	00/05/04	Alborz	Karaj	S:L452R, S:T478K, S:P681R, S:D614G, S:V722I	S:L452R, S:T478K, S:P681R, S:D614G, S:V722I, probably Delta variant (AY.1, AY.2, AY.3, AY.3.1 or B.1.617.2 lineage) with 1 additional mutation
T-T-5-106	00/05/06	Tehran	Tehran	S:L452R, S:T478K, S:P681R, S:D614G	S:L452R, S:T478K, S:P681R, S:D614G; probably Delta variant (AY.1, AY.2, AY.3, AY.3.1 or B.1.617.2 lineage)
16510	00/05/06	Tehran	Tehran	S:L455F, S:L452R, S:T478K, S:P681R, S:D614G	S:L455F, S:L452R, S:T478K, S:P681R, S:D614G probably Delta variant (AY.1 Lineage or AY.2 Lineage or B.1.617.2) with additional mutation
17109	00/05/17	Tehran	Tehran	S:N501I, S:N606N, S:L452R, S:T478K, S:P681R, S:D614G	S:N501I, S:N606N, S:L452R, S:T478K, S:P681R, S:D614G, probably Delta variant (AY.1, AY.2, AY.3, AY.3.1 or B.1.617.2 lineage) with 2 additional mutations including 1 new
17050	00/05/16	Tehran	Tehran	S:N606N, S:L452R, S:T478K, S:P681R, S:D614G	S:N606N, S:L452R, S:T478K, S:P681R, S:D614G, probably Delta variant (AY.1, AY.2, AY.3, AY.3.1 or B.1.617.2 lineage) with 1 additional mutation
17205	00/05/18	Tehran	Tehran	S:N606N, S:L452R, S:T478K, S:P681R, S:D614G	S:N606N, S:L452R, S:T478K, S:P681R, S:D614G, probably Delta variant (AY.1, AY.2, AY.3, AY.3.1 or B.1.617.2 lineage) with 1 additional mutation
S-06-139	00/06/14	Semnan	Semnan	S:P499P, S:L452R, S:T478K, S:P681R, S:D614G	S:P499P, S:L452R, S:T478K, S:P681R, S:D614G, Probably Delta variant (B.1.617.2 Sublineages: AY.1• AY.2• AY.3• AY.3.1• AY.4• AY.5• AY.5.1• AY.5.2• AY.6• AY.7• AY.7.1• AY.7.2• AY.8• AY.9• AY.10• AY.11• AY.12• AY.13• AY.14• AY.15• AY.16• AY.17• AY.18• AY.19• AY.20• AY.21• AY.22 AY.23•AY.24•AY.25•AY.26•AY.27•AY.28•AY.29•AY.30•AY.31•AY.32 •AY.33) with 1 additional mutation
S-06-121	00/06/13	Semnan	Damghan	S:P621S, S:L452R, S:T478K, S:P681R, S:D614G	S:P621S, S:L452R, S:T478K, S:P681R, S:D614G, Probably Delta variant (B.1.617.2 Sublineages: AY.1• AY.2• AY.3• AY.3.1• AY.4• AY.5• AY.5.1• AY.5.2• AY.6• AY.7• AY.7.1• AY.7.2• AY.8• AY.9• AY.10• AY.11• AY.12• AY.13• AY.14• AY.15• AY.16• AY.17• AY.18• AY.19• AY.20• AY.21• AY.22 AY.23•AY.24•AY.25•AY.26•AY.27•AY.28•AY.29•AY.30•AY.31•AY.32 •AY.33) with 1 additional mutation
18339	00/06/10	Tehran	Tehran	S:P665P, S:L452R, S:T478K, S:P681R, S:D614G	S:P665P, S:L452R, S:T478K, S:P681R, S:D614G, Probably Delta variant (B.1.617.2 Sublineages: AY.1• AY.2• AY.3• AY.3.1• AY.4• AY.5• AY.5.1• AY.5.2• AY.6• AY.7• AY.7.1• AY.7.2• AY.8• AY.9• AY.10• AY.11• AY.12• AY.13• AY.14• AY.15• AY.16• AY.17• AY.18• AY.19• AY.20• AY.21• AY.22 AY.23•AY.24•AY.25•AY.26•AY.27•AY.28•AY.29•AY.30•AY.31•AY.32) with 1 additional mutation
18461	00/06/13	Tehran	Tehran	S:P665P, S:L452R, S:T478K, S:P681R, S:D614G	S:P665P, S:L452R, S:T478K, S:P681R, S:D614G, Probably Delta variant (B.1.617.2 Sublineages: AY.1• AY.2• AY.3• AY.3.1• AY.4• AY.5• AY.5.1• AY.5.2• AY.6• AY.7• AY.7.1• AY.7.2• AY.8• AY.9• AY.10• AY.11• AY.12• AY.13• AY.14• AY.15• AY.16• AY.17• AY.18• AY.19• AY.20• AY.21• AY.22 AY.23•AY.24•AY.25•AY.26•AY.27•AY.28•AY.29•AY.30•AY.31•AY.32) with 1 additional mutation
18501	00/06/14	Tehran	Tehran	S:P665P, S:L452R, S:T478K, S:P681R, S:D614G	S:P665P, S:L452R, S:T478K, S:P681R, S:D614G, Probably Delta variant (B.1.617.2 Sublineages: AY.1• AY.2• AY.3• AY.3.1• AY.4• AY.5• AY.5.1• AY.5.2• AY.6• AY.7• AY.7.1• AY.7.2• AY.8• AY.9• AY.10• AY.11• AY.12• AY.13• AY.14• AY.15• AY.16• AY.17• AY.18• AY.19• AY.20• AY.21• AY.22 AY.23•AY.24•AY.25•AY.26•AY.27•AY.28•AY.29•AY.30•AY.31•AY.32) with 1 additional mutation
TP-06-112	00/06/15	Tehran	Tehran	S:P665P, S:L452R, S:T478K, S:P681R, S:D614G	S:P665P, S:L452R, S:T478K, S:P681R, S:D614G, Probably Delta variant (B.1.617.2 Sublineages: AY.1• AY.2• AY.3• AY.3.1• AY.4• AY.5• AY.5.1• AY.5.2• AY.6• AY.7• AY.7.1• AY.7.2• AY.8• AY.9• AY.10• AY.11• AY.12• AY.13• AY.14• AY.15• AY.16• AY.17• AY.18• AY.19• AY.20• AY.21• AY.22 AY.23•AY.24•AY.25•AY.26•AY.27•AY.28•AY.29•AY.30•AY.31•AY.32) with 1 additional mutation
T-I-5-108	00/05/10	Tehran	Tehran	S:P665P, S:L452R, S:T478K, S:P681R, S:D614G	S:P665P, S:L452R, S:T478K, S:P681R, S:D614G, probably Delta variant (AY.1 Lineage or AY.2 Lineage or B.1.617.2) with 1 additional mutation
K-05-148	00/05/11	Alborz	Karaj	S:P665P, S:L452R, S:T478K, S:P681R, S:D614G	S:P665P, S:L452R, S:T478K, S:P681R, S:D614G, probably Delta variant (AY.1, AY.2, AY.3, AY.3.1 or B.1.617.2 lineage) with 1 additional mutation
TI-03-102	00/03/10	Tehran	Tehran	S:P681R, S:D614G, S:T478K	S:P681R, S:D614G, S:T478K (probable lineage includes B.1.617.2 or AY.1 (Delta) or AY.2 (Delta)
KRJ-03-114	00/03/02	Alborz	Karaj	S:P681R, S:E484Q, S:D614G	S:P681R, S:E484Q, S:D614G, probably B.1.617.1 Lineage
S-06-106	00/06/13	Semnan	Semnan	S:Q613H, S:L452R, S:T478K, S:P681R, S:D614G	S:Q613H, S:L452R, S:T478K, S:P681R, S:D614G, Probably Delta variant (B.1.617.2 Sublineages: AY.1• AY.2• AY.3• AY.3.1• AY.4• AY.5• AY.5.1• AY.5.2• AY.6• AY.7• AY.7.1• AY.7.2• AY.8• AY.9• AY.10• AY.11• AY.12• AY.13• AY.14• AY.15• AY.16• AY.17• AY.18• AY.19• AY.20• AY.21• AY.22 AY.23•AY.24•AY.25•AY.26•AY.27•AY.28•AY.29•AY.30•AY.31•AY.32 •AY.33) with 1 additional mutation
S-06-130	00/06/14	Semnan	Semnan	S:Q677H, S:L452R, S:T478K, S:P681R, S:D614G	S:Q677H, S:L452R, S:T478K, S:P681R, S:D614G, Probably Delta variant (B.1.617.2 Sublineages: AY.1• AY.2• AY.3• AY.3.1• AY.4• AY.5• AY.5.1• AY.5.2• AY.6• AY.7• AY.7.1• AY.7.2• AY.8• AY.9• AY.10• AY.11• AY.12• AY.13• AY.14• AY.15• AY.16• AY.17• AY.18• AY.19• AY.20• AY.21• AY.22 AY.23•AY.24•AY.25•AY.26•AY.27•AY.28•AY.29•AY.30•AY.31•AY.32 •AY.33) with 1 additional mutation
K-05-170	00/05/03	Alborz	Karaj	S:Q677H, S:L452R, S:T478K, S:P681R, S:D614G	S:Q677H, S:L452R, S:T478K, S:P681R, S:D614G, probably Delta variant (AY.1, AY.2, AY.3, AY.3.1 or B.1.617.2 lineage) with 1 additional mutation
K-05-135	00/05/04	Alborz	Karaj	S:Q677H, S:L452R, S:T478K, S:P681R, S:D614G	S:Q677H, S:L452R, S:T478K, S:P681R, S:D614G, probably Delta variant (AY.1, AY.2, AY.3, AY.3.1 or B.1.617.2 lineage) with 1 additional mutation
16663	00/05/10	Tehran	Tehran	S:R683R, S:L452R, S:T478K, S:P681R, S:D614G	S:R683R, S:L452R, S:T478K, S:P681R, S:D614G, probably Delta variant (AY.1, AY.2, AY.3, AY.3.1 or B.1.617.2 lineage) with 1 additional mutation
KE-06-137	00/06/13	Alborz	Karaj	S:R683W, S:L452R, S:T478K, S:P681R, S:D614G	S:R683W, S:L452R, S:T478K, S:P681R, S:D614G, Probably Delta variant (B.1.617.2 Sublineages: AY.1• AY.2• AY.3• AY.3.1• AY.4• AY.5• AY.5.1• AY.5.2• AY.6• AY.7• AY.7.1• AY.7.2• AY.8• AY.9• AY.10• AY.11• AY.12• AY.13• AY.14• AY.15• AY.16• AY.17• AY.18• AY.19• AY.20• AY.21• AY.22 AY.23•AY.24•AY.25•AY.26•AY.27•AY.28•AY.29•AY.30•AY.31•AY.32) with 1 additional mutation
KE-06-128	00/06/12	Alborz	Karaj	S:S459S, S:L452R, S:T478K, S:P681R, S:D614G	S:S459S, S:L452R, S:T478K, S:P681R, S:D614G, Probably Delta variant (B.1.617.2 Sublineages: AY.1• AY.2• AY.3• AY.3.1• AY.4• AY.5• AY.5.1• AY.5.2• AY.6• AY.7• AY.7.1• AY.7.2• AY.8• AY.9• AY.10• AY.11• AY.12• AY.13• AY.14• AY.15• AY.16• AY.17• AY.18• AY.19• AY.20• AY.21• AY.22 AY.23•AY.24•AY.25•AY.26•AY.27•AY.28•AY.29•AY.30•AY.31•AY.32) with 1 additional mutation
TE-06-130	00/06/11	Tehran	Tehran	S:S477I, S:R682R, S:L452R, S:T478K, S:P681R, S:D614G	S:S477I, S:R682R, S:L452R, S:T478K, S:P681R, S:D614G, Probably Delta variant (B.1.617.2 Sublineages: AY.1• AY.2• AY.3• AY.3.1• AY.4• AY.5• AY.5.1• AY.5.2• AY.6• AY.7• AY.7.1• AY.7.2• AY.8• AY.9• AY.10• AY.11• AY.12• AY.13• AY.14• AY.15• AY.16• AY.17• AY.18• AY.19• AY.20• AY.21• AY.22 AY.23•AY.24•AY.25•AY.26•AY.27•AY.28•AY.29•AY.30•AY.31•AY.32) with 2 additional mutation
KE-06-139	00/06/13	Alborz	Karaj	S:S494P, S:L452R, S:T478K, S:P681R, S:D614G	S:S494P, S:L452R, S:T478K, S:P681R, S:D614G, Probably Delta variant (B.1.617.2 Sublineages: AY.1• AY.2• AY.3• AY.3.1• AY.4• AY.5• AY.5.1• AY.5.2• AY.6• AY.7• AY.7.1• AY.7.2• AY.8• AY.9• AY.10• AY.11• AY.12• AY.13• AY.14• AY.15• AY.16• AY.17• AY.18• AY.19• AY.20• AY.21• AY.22 AY.23•AY.24•AY.25•AY.26•AY.27•AY.28•AY.29•AY.30•AY.31•AY.32) with 1 additional mutation
TP-06-115	00/06/15	Tehran	Tehran	S:S680F, S:L452R, S:T478K, S:P681R, S:D614G	S:S680F, S:L452R, S:T478K, S:P681R, S:D614G, Probably Delta variant (B.1.617.2 Sublineages: AY.1• AY.2• AY.3• AY.3.1• AY.4• AY.5• AY.5.1• AY.5.2• AY.6• AY.7• AY.7.1• AY.7.2• AY.8• AY.9• AY.10• AY.11• AY.12• AY.13• AY.14• AY.15• AY.16• AY.17• AY.18• AY.19• AY.20• AY.21• AY.22 AY.23•AY.24•AY.25•AY.26•AY.27•AY.28•AY.29•AY.30•AY.31•AY.32) with 1 additional mutation
K-05-195	00/05/09	Alborz	Karaj	S:S689S, S:L452R, S:T478K, S:P681R, S:D614G	S:S689S, S:L452R, S:T478K, S:P681R, S:D614G, probably Delta variant (AY.1, AY.2, AY.3, AY.3.1 or B.1.617.2 lineage) with 1 additional mutation
16555	00/05/06	Tehran	Tehran	S:S698L, S:I692I, S:L452R, S:T478K, S:P681R, S:D614G	S:S698L, S:I692I, S:L452R, S:T478K, S:P681R, S:D614G, probably Delta variant (AY.1 Lineage or AY.2 Lineage or B.1.617.2) with 2 additional mutations
S-06-128	00/06/14	Semnan	Semnan	S:S698L, S:L452R, S:T478K, S:P681R, S:D614G	S:S698L, S:L452R, S:T478K, S:P681R, S:D614G, Probably Delta variant (B.1.617.2 Sublineages: AY.1• AY.2• AY.3• AY.3.1• AY.4• AY.5• AY.5.1• AY.5.2• AY.6• AY.7• AY.7.1• AY.7.2• AY.8• AY.9• AY.10• AY.11• AY.12• AY.13• AY.14• AY.15• AY.16• AY.17• AY.18• AY.19• AY.20• AY.21• AY.22 AY.23•AY.24•AY.25•AY.26•AY.27•AY.28•AY.29•AY.30•AY.31•AY.32 •AY.33) with 1 additional mutations
S-06-127	00/06/14	Semnan	Semnan	S:S698L, S:L452R, S:T478K, S:P681R, S:D614G	S:S698L, S:L452R, S:T478K, S:P681R, S:D614G, Probably Delta variant (B.1.617.2 Sublineages: AY.1• AY.2• AY.3• AY.3.1• AY.4• AY.5• AY.5.1• AY.5.2• AY.6• AY.7• AY.7.1• AY.7.2• AY.8• AY.9• AY.10• AY.11• AY.12• AY.13• AY.14• AY.15• AY.16• AY.17• AY.18• AY.19• AY.20• AY.21• AY.22 AY.23•AY.24•AY.25•AY.26•AY.27•AY.28•AY.29•AY.30•AY.31•AY.32 •AY.33) with 1 additional mutations
K-05-163	00/05/08	Alborz	Karaj	S:S698L, S:L452R, S:T478K, S:P681R, S:D614G	S:S698L, S:L452R, S:T478K, S:P681R, S:D614G, probably Delta variant (AY.1, AY.2, AY.3, AY.3.1 or B.1.617.2 lineage) with 1 additional mutation
TE-06-112	00/06/11	Tehran	Tehran	S:T478K, S:P681R, S:D614G	S:T478K, S:P681R, S:D614G, Probably Delta variant (B.1.617.2 Sublineages: AY.1• AY.2• AY.3• AY.3.1• AY.4• AY.5• AY.5.1• AY.5.2• AY.6• AY.7• AY.7.1• AY.7.2• AY.8• AY.9• AY.10• AY.11• AY.12• AY.13• AY.14• AY.15• AY.16• AY.17• AY.18• AY.19• AY.20• AY.21• AY.22 AY.23•AY.24•AY.25•AY.26•AY.27•AY.28•AY.29•AY.30•AY.31•AY.32 •AY.33)
T-T-5-108	00/05/06	Tehran	Tehran	S:T478K, S:P681R, S:D614G	S:T478K, S:P681R, S:D614G, probably Delta variant (AY.1, AY.2, AY.3, AY.3.1 or B.1.617.2 lineage)
16370	00/05/03	Tehran	Tehran	S:T572I, S:L452R, S:T478K, S:P681R, S:D614G	S:T572I, S:L452R, S:T478K, S:P681R, S:D614G, probably Delta variant (AY.1 Lineage or AY.2 Lineage or B.1.617.2) with 1 additional mutation
K-05-188	00/05/08	Alborz	Karaj	S:T618T, S:L452R, S:T478K, S:P681R, S:D614G	S:T618T, S:L452R, S:T478K, S:P681R, S:D614G, probably Delta variant (AY.1, AY.2, AY.3, AY.3.1 or B.1.617.2 lineage) with 1 additional new mutation
TP-06-126	00/06/15	Tehran	Tehran	S:T732T, S:L452R, S:T478K, S:P681R, S:D614G	S:T732T, S:L452R, S:T478K, S:P681R, S:D614G, Probably Delta variant (B.1.617.2 Sublineages: AY.1• AY.2• AY.3• AY.3.1• AY.4• AY.5• AY.5.1• AY.5.2• AY.6• AY.7• AY.7.1• AY.7.2• AY.8• AY.9• AY.10• AY.11• AY.12• AY.13• AY.14• AY.15• AY.16• AY.17• AY.18• AY.19• AY.20• AY.21• AY.22 AY.23•AY.24•AY.25•AY.26•AY.27•AY.28•AY.29•AY.30•AY.31•AY.32) with 1 additional mutation
S-06-123	00/06/13	Semnan	Damghan	S:V620V, S:A647S, S:L452R, S:T478K, S:P681R, S:D614G	S:V620V, S:A647S, S:L452R, S:T478K, S:P681R, S:D614G, Probably Delta variant (B.1.617.2 Sublineages: AY.1• AY.2• AY.3• AY.3.1• AY.4• AY.5• AY.5.1• AY.5.2• AY.6• AY.7• AY.7.1• AY.7.2• AY.8• AY.9• AY.10• AY.11• AY.12• AY.13• AY.14• AY.15• AY.16• AY.17• AY.18• AY.19• AY.20• AY.21• AY.22 AY.23•AY.24•AY.25•AY.26•AY.27•AY.28•AY.29•AY.30•AY.31•AY.32 •AY.33) with 2 additional mutations
S-06-122	00/06/13	Semnan	Damghan	S:V620V, S:L452R, S:T478K, S:P681R, S:D614G	S:V620V, S:L452R, S:T478K, S:P681R, S:D614G, Probably Delta variant (B.1.617.2 Sublineages: AY.1• AY.2• AY.3• AY.3.1• AY.4• AY.5• AY.5.1• AY.5.2• AY.6• AY.7• AY.7.1• AY.7.2• AY.8• AY.9• AY.10• AY.11• AY.12• AY.13• AY.14• AY.15• AY.16• AY.17• AY.18• AY.19• AY.20• AY.21• AY.22 AY.23•AY.24•AY.25•AY.26•AY.27•AY.28•AY.29•AY.30•AY.31•AY.32 •AY.33) with 1 additional mutation
T-T-5-115	00/05/06	Alborz	Karaj	S:Y473Y, S:L452R, S:T478K, S:P681R, S:D614G	S:Y473Y, S:L452R, S:T478K, S:P681R, S:D614G, probably Delta variant (AY.1, AY.2, AY.3, AY.3.1 or B.1.617.2 lineage) with 1 additional mutation

## Sheet: Abbreviations
Abbreviations	Province	City
ZA	Sistan and Baluchestan	Zahedan
Z	Sistan and Baluchestan	Zahedan
SIS	Sistan and Baluchestan	Zahedan
GOR	Golestan	Gorgan
G	Golestan	Gorgan
TI	Tehran	Tehran
T-I	Tehran	Tehran
TT	Tehran	Tehran
T-T	Tehran/Alborz	Tehran/Karaj
TP	Tehran	Tehran
TE	Tehran/Alborz	Tehran/Karaj
R number	Tehran	Tehran
Just number	Tehran	Tehran
KRJ	Alborz	Karaj
K	Alborz	Karaj
KE	Alborz	Karaj
KASH	Isfahan	Kashan
RASH	Gilan	Rudsar	Talesh	Rasht	Masal	Rudbar	Langarud	Astaneh	Fuman	Amlash	Lahijan	Someh Sara	Anzali
BAB	Mazandaran	Babol
SEM	Semnan	Garmsar	Mahdi Shahr	Damghan	Garmsar	Semnan	Sorkheh	Aradan
S	Semnan	Semnan	Garmsar	Sorkheh	Mahdi Shahr	Aradan	Damghan
SH	Fars	Gerash
KH	Markazi	Khomein
L	Markazi	Khomein

## Sheet: Mutation Frequency
Mutations Detected in 1028 Samples based on the Proposed Sanger-based Platform.
Detected mutations	#Frequency (%)
S:D614G	1028 (21.91%)
S:P681R	572 (12.19%)
S:L452R	570 (12.15%)
S:T478K	570 (12.15%)
S:N501Y	418 (8.91%)
S:A570D	417 (8.89%)
S:P681H	417 (8.89%)
S:T716I	410 (8.74%)
S:L699I	164 (3.50%)
S:S477N	13 (0.28%)
S:S698L	8 (0.17%)
S:F490F	7 (0.15%)
S:P665P	6 (0.13%)
S:N606N	4 (0.09%)
S:Q677H	4 (0.09%)
S:D574Y	3 (0.06%)
S:E484Q	3 (0.06%)
S:Q613H	3 (0.06%)
S:R683R	3 (0.06%)
S:T678I	3 (0.06%)
S:A575S	2 (0.04%)
S:A609A	2 (0.04%)
S:A684S	2 (0.04%)
S:A706S	2 (0.04%)
S:D627Y	2 (0.04%)
S:I692I	2 (0.04%)
S:Q675H	2 (0.04%)
S:R682R	2 (0.04%)
S:S698S	2 (0.04%)
S:V620V	2 (0.04%)
S:V722I	2 (0.04%)
S:A475A	1 (0.02%)
S:A475V	1 (0.02%)
S:A626A	1 (0.02%)
S:A647S	1 (0.02%)
S:A653A	1 (0.02%)
S:A706V	1 (0.02%)
S:D568G	1 (0.02%)
S:D578Y	1 (0.02%)
S:E583D	1 (0.02%)
S:F490S	1 (0.02%)
S:G476S	1 (0.02%)
S:G485R	1 (0.02%)
S:G601G	1 (0.02%)
S:G652G	1 (0.02%)
S:G669R	1 (0.02%)
S:H519H	1 (0.02%)
S:K458R	1 (0.02%)
S:K558N	1 (0.02%)
S:L455F	1 (0.02%)
S:L582P	1 (0.02%)
S:L585P	1 (0.02%)
S:N481K	1 (0.02%)
S:N501I	1 (0.02%)
S:N556N	1 (0.02%)
S:N616N	1 (0.02%)
S:N710T	1 (0.02%)
S:N717T	1 (0.02%)
S:P499P	1 (0.02%)
S:P621S	1 (0.02%)
S:Q564R	1 (0.02%)
S:R646H	1 (0.02%)
S:R683W	1 (0.02%)
S:S459S	1 (0.02%)
S:S477I	1 (0.02%)
S:S494P	1 (0.02%)
S:S680F	1 (0.02%)
S:S680S	1 (0.02%)
S:S689S	1 (0.02%)
S:S704L	1 (0.02%)
S:S735P	1 (0.02%)
S:T572I	1 (0.02%)
S:T618T	1 (0.02%)
S:T724I	1 (0.02%)
S:T732I	1 (0.02%)
S:T732T	1 (0.02%)
S:V503V	1 (0.02%)
S:Y473Y	1 (0.02%)

## Sheet: Lineage
Lineages Identification by Month
	VOCs				Non-VOCs
Month	B.1.1.7	B.1.351	P.1	B.1.617.2	B.1	B.1.160	B.1.617.1 or B.1.617.3	Not-assigned
21 Mar-20 Apr 2021	52	0	0	0	17	7	0	3
21 Apr-21 May 2021	135	0	0	0	1	0	0	0
22 May-21 Jun 2021	140	0	0	5	3	2	3	7
22 Jun-22 Jul 2021	74	0	0	156	1	1	0	3
23 Jul-22 Aug 2021	9	0	0	182	0	0	0	0
23 Aug-22 Sep 2021	0	0	0	227	0	0	0	0

## Sheet: GISAID
The Number of VOCs with Complete Genome Sequences Submitted Each Month in the GISAID Database.
	VOCs
Month	B.1.1.7	B.1.351	P.1	B.1.617.2
21 Mar-20 Apr 2021	318948	9362	23068	7598
21 Apr-21 May 2021	280617	6213	29811	32470
22 May-21 Jun 2021	113435	3489	23593	111557
22 Jun-22 Jul 2021	37204	2553	21282	367894
23 Jul-22 Aug 2021	11584	750	11233	763225
23 Aug-22 Sep 2021	1265	123	3917	784281

## Sheet: Sample Characteristics
Samples collected from different provinces of Iran										Samples collection per month
Province	#Frequency (%)	Geographical location	#Frequency (%)							Month	Sample count
Tehran	0.466	Northern parts of Iran	0.82							21 Mar-20 Apr 2021	79
Alborz	0.2062									21 Apr-21 May 2021	136
Semnan	0.0778									22 May-21 Jun 2021	160
Gilan	0.0379									22 Jun-22 Jul 2021	235
Mazandaran	0.0175									23 Jul-22 Aug 2021	191
Golestan	0.0146									23 Aug-22 Sep 2021	227
Sistan and Baluchestan	0.108	Southern parts of Iran	0.1411
Fars	0.0331
Markazi	0.0204	Central parts of Iran	0.0389
Isfahan	0.0185
