# Supplementary material for: Implementation of an In-House Platform for Rapid Screening of SARS-CoV-2 Genome Variations
Source: Arch Iran Med. 2023 Feb 1;26(2):69–75. doi: 10.34172/aim.2023.12 (PMC10685895; doi:10.34172/aim.2023.12)
Supplement: Supplementary file 2 — Comparison between mutations and lineages detected by proposed Sanger-based Platform and NGS Platform. [file aim-26-69-s002.xlsx]

## Sheet: Sheet1
Comparison Between Mutations and Lineages Detected by Proposed Sanger-based Platform and NGS Platform.
Samples identity information				Sanger results		NGS results			Data comparison
NO	Sample ID	Date	City	Detected mutations	Probable lineage	NexClade v.1.5.2	Pangolin v3.1.7	Spike mutations	Mutation detection data matching (Sanger vs NGS)	Lineage assignment data matching (Sanger vs NGS)
1	HAM-11-110	2021.01.24	Hamedan	S:D614G, S:S477N	B.1.160	20B	B.1.1 with (S:D138Y, S:S477N, S:D614G)	S:D138Y(21974G>T), S:S477N(22992G>A), S:D614G(23403A>G)	Compatible	Partially Compatible
2	T-I-11-116	2021.01.30	Tehran	S:D614G, S:S477N	B.1.160	20B	B.1.1 with (S:D138Y, S:S477N, S:D614G)	S:T22I(21627C>T), S:W104C(21874G>T), S:S477N(22992G>A), S:D614G(23403A>G)	Compatible	Partially Compatible
3	T-I-11-119	2021.01.30	Tehran	S:S477N, S:D614G	B.1.160	20B	B.1.1 with (S:D138Y, S:S477N, S:D614G)/B.1.1.413 (v.3.1.11)	S:W104C(21874G>T), S:D138Y(21974G>T), S:S477N(22992G>A), S:D614G(23403A>G), S:A771S(23873G>T)	Compatible	Partially Compatible
4	T-T-11-139	2021.01.30	Tehran	S:L699I, S:N501Y, S:A570D, S:D614G, S:P681H, S:T716I	lineage B.1.1.7 from UK + S:L699I	20I (Alpha, V1)	B.1.1.7	S:Q52H(21718G>T), S:H69_V70del(21766_21771delACATGT), S:I100T(21861T>C), S:Y144del(21992_21994delTAT), S:N501Y(23063A>T), S:A570D(23271C>A), S:D614G(23403A>G), S:P681H(23604C>A), S:L699I(23657C>A), S:T716I(23709C>T), S:S982A(24506T>G), S:D1118H(24914G>C)	Compatible	Compatible
5	T-I-11-101	2021.01.31	Tehran	S:N501Y, S:A570D, S:D614G, S:P681H, S:T716I	lineage B.1.1.7 from UK (S:N501Y, S:A570D, S:D614G, S:P681H, S:T716I)	20I (Alpha, V1)	B.1.1.7	S:H69_V70del(21766_21771delACATGT), S:Y144del(21992_21994delTAT), S:D215Y(22205G>T), S:N501Y(23063A>T), S:A570D(23271C>A), S:D614G(23403A>G), S:P681H(23604C>A), S:T716I(23709C>T), S:S982A(24506T>G), S:D1118H(24914G>C)	Compatible	Compatible
6	T-I-11-102	2021.01.31	Tehran	S:D614G	Europe dominant variant from B.1 lineage (only S:D614G)	20B	B.1.1.317	S:D614G(23403A>G), S:C1248F(25305G>T)	Compatible	Partially Compatible
7	T-I-11-107	2021.01.31	Tehran	S:D614G	Europe dominant variant from B.1 lineage (only S:D614G)	20B	B.1.1 with (S:D138Y, S:S477N, S:D614G)/B.1.1.413 (v.3.1.11)	S:D138Y(21974G>T), S:I210del(22190_22192delATT), S:S477N(22992G>A), S:D614G(23403A>G), S:T859N(24138C>A)	Partially Compatible	Partially Compatible
8	T-I-11-108	2021.01.31	Tehran	S:D614G, S:Q675R	Not assigned	20A	B.1.36	S:I210del(22190_22192delATT), S:D614G(23403A>G), S:Q675R(23586A>G)	Compatible	Not assigned
9	Q-11-109	2021.02.01	Qazvin	S:D614G, S:Q677H, S:S477N	Not assigned	20B	B.1.1 with (S:D138Y, S:S477N, S:D614G)	S:D138Y(21974G>T), S:S477N(22992G>A), S:D614G(23403A>G), S:Q677H(23593G>T)	Compatible	Not assigned
10	Q-11-107	2021.02.07	Qazvin	S:N501Y, S:A570D, S:D614G, S:P681H, S:T716I	lineage B.1.1.7 from UK (S:N501Y, S:A570D, S:D614G, S:P681H, S:T716I)	20I (Alpha, V1)	B.1.1.7	S:H69_V70del(21766_21771delACATGT), S:I100T(21861T>C), S:Y144del(21992_21994delTAT), S:N501Y(23063A>T), S:A570D(23271C>A), S:D614G(23403A>G), S:P681H(23604C>A), S:L699I(23657C>A), S:T716I(23709C>T), S:S982A(24506T>G), S:D1118H(24914G>C)	Partially Compatible	Compatible
11	Q-11-108	2021.02.07	Qazvin	S:N501Y, S:A570D, S:D614G, S:P681H, S:T716I	lineage B.1.1.7 from UK (S:N501Y, S:A570D, S:D614G, S:P681H, S:T716I)	20I (Alpha, V1)	B.1.1.7	S:H69_V70del(21766_21771delACATGT), S:Y144del(21992_21994delTAT), S:N501Y(23063A>T), S:A570D(23271C>A), S:D614G(23403A>G), S:P681H(23604C>A), S:T716I(23709C>T), S:S982A(24506T>G), S:D1118H(24914G>C)	Compatible	Compatible
12	Q-11-102	2021.02.08	Qazvin	S:N501Y, S:A570D, S:D614G, S:P681H, S:T716I	lineage B.1.1.7 from UK (S:N501Y, S:A570D, S:D614G, S:P681H, S:T716I)	20I (Alpha, V1)	B.1.1.7	S:H69_V70del(21766_21771delACATGT), S:Y144del(21992_21994delTAT), S:N501Y(23063A>T), S:A570D(23271C>A), S:D614G(23403A>G), S:P681H(23604C>A), S:T716I(23709C>T), S:S982A(24506T>G), S:D1118H(24914G>C)	Compatible	Compatible
13	Q-11-103	2021.02.09	Qazvin	S:N501Y, S:A570D, S:D614G, S:P681H, S:T716I	lineage B.1.1.7 from UK (S:N501Y, S:A570D, S:D614G, S:P681H, S:T716I)	20I (Alpha, V1)	B.1.1.7	S:H69_V70del(21766_21771delACATGT), S:Y144del(21992_21994delTAT), S:N501Y(23063A>T), S:A570D(23271C>A), S:D614G(23403A>G), S:P681H(23604C>A), S:T716I(23709C>T), S:S982A(24506T>G), S:D1118H(24914G>C)	Compatible	Compatible
14	BIR-12-113	2021.02.26	Birjand	S:N501Y, S:A570D, S:D614G, S:P681H, S:T716I, S:L699I	lineage B.1.1.7 from UK + S:L699I	20I (Alpha, V1)	B.1.1.7	S:H69_V70del(21766_21771delACATGT), S:I100T(21861T>C), S:Y144del(21992_21994delTAT), S:N501Y(23063A>T), S:A570D(23271C>A), S:D614G(23403A>G), S:P681H(23604C>A), S:L699I(23657C>A), S:T716I(23709C>T), S:S982A(24506T>G), S:D1118H(24914G>C)	Compatible	Compatible
15	KRJ-01-128	2021.03.26	Alborz	S:N501Y, S:A570D, S:D614G, S:P681H, S:T716I, S:L699I	lineage B.1.1.7 from UK + S:L699I	20I (Alpha, V1)	B.1.1.7	S:H69_V70del(21766_21771delACATGT), S:I100T(21861T>C), S:Y144del(21992_21994delTAT), S:N501Y(23063A>T), S:A570D(23271C>A), S:D614G(23403A>G), S:P681H(23604C>A), S:L699I(23657C>A), S:T716I(23709C>T), S:S982A(24506T>G), S:D1118H(24914G>C)	Compatible	Compatible
16	TI-01-108	2021.03.29	Tehran	S:N501Y, S:A570D, S:D614G, S:P681H, S:T716I, S:L699I	lineage B.1.1.7 from UK + S:L699I	20I (Alpha, V1)	B.1.1.7	S:H69_V70del(21766_21771delACATGT), S:I100T(21861T>C), S:Y144del(21992_21994delTAT), S:N501Y(23063A>T), S:A570D(23271C>A), S:D614G(23403A>G), S:P681H(23604C>A), S:L699I(23657C>A), S:T716I(23709C>T), S:S982A(24506T>G), S:D1118H(24914G>C)	Compatible	Compatible
17	ZA-01-102	2021.03.30	Zahedan	S:D614G	Europe dominant variant from B.1 lineage (only S:D614G)	20A	B.1.124/B.1 (v.3.1.11)	S:D614G(23403A>G)	Compatible	Compatible
18	TI-01-129	2021.03.31	Tehran	S:N501Y, S:A570D, S:D614G, S:P681H, S:T716I	lineage B.1.1.7 from UK (S:N501Y, S:A570D, S:D614G, S:P681H, S:T716I)	20I (Alpha, V1)	B.1.1.7	S:H69_V70del(21766_21771delACATGT), S:Y144del(21992_21994delTAT), S:N501Y(23063A>T), S:A570D(23271C>A), S:D614G(23403A>G), S:P681H(23604C>A), S:T716I(23709C>T), S:S810L(23991C>T), S:S982A(24506T>G), S:D1118H(24914G>C)	Compatible	Compatible
19	TI-01-132	2021.03.31	Tehran	S:N501Y, S:A570D, S:D614G, S:P681H, S:T716I, S:L699I	lineage B.1.1.7 from UK + S:L699I	20I (Alpha, V1)	B.1.1.7	S:H69_V70del(21766_21771delACATGT), S:Y144del(21992_21994delTAT), S:N501Y(23063A>T), S:A570D(23271C>A), S:D614G(23403A>G), S:P681H(23604C>A), S:A701V(23664C>T), S:T716I(23709C>T), S:S982A(24506T>G), S:D1118H(24914G>C)	Partially Compatible	Compatible
20	ZA-01-115	2021.03.31	Zahedan	S:D614G	Europe dominant variant from B.1 lineage (only S:D614G)	20A	B.1	S:D614G(23403A>G)	Compatible	Compatible
21	ZA-01-120	2021.04.01	Zahedan	S:D614G	Europe dominant variant from B.1 lineage (only S:D614G)	20B	B.1.1.10	S:D614G(23403A>G)	Compatible	Partially Compatible
22	ZA-01-123	2021.04.01	Zahedan	S:D614G	Europe dominant variant from B.1 lineage (only S:D614G)	20A	B.1	S:I210del(22190_22192delATT), S:D614G(23403A>G)	Compatible	Compatible
23	14-GOR-01-117	2021.04.12	Gorgan	S:N501Y, S:A570D, S:D614G, S:P681H, S:T716I, S:T732I, S:L699I	lineage B.1.1.7 from UK + S:L699I + S:T732I	20I (Alpha, V1)	B.1.1.7	S:H69_V70del(21766_21771delACATGT), S:I100T(21861T>C), S:Y144del(21992_21994delTAT), S:N501Y(23063A>T), S:A570D(23271C>A), S:D614G(23403A>G), S:P681H(23604C>A), S:L699I(23657C>A), S:T716I(23709C>T), S:T732I(23757C>T), S:S982A(24506T>G), S:D1118H(24914G>C)	Compatible	Compatible
24	13428	2021.04.18	Tehran	S:N501Y, S:A570D, S:D614G, S:P681H, S:L699I, S:T716I	lineage B.1.1.7 from UK + S:L699I	20I (Alpha, V1)	B.1.1.7	S:H69_V70del(21766_21771delACATGT), S:I100T(21861T>C), S:Y144del(21992_21994delTAT), S:N501Y(23063A>T), S:A570D(23271C>A), S:D614G(23403A>G), S:P681H(23604C>A), S:L699I(23657C>A), S:T716I(23709C>T), S:S982A(24506T>G), S:D1118H(24914G>C), S:E1150A(25011A>C)	Compatible	Compatible
25	KASH-02-113	2021.04.18	Kashan	S:A475A, S:L699I, S:N501Y, S:A570D, S:D614G, S:P681H, S:T716I	lineage B.1.1.7 from UK + S:A475A + S:L699I	20I (Alpha, V1)	B.1.1.7	S:H69_V70del(21766_21771delACATGT), S:I100T(21861T>C), S:Y144del(21992_21994delTAT), S:N501Y(23063A>T), S:A570D(23271C>A), S:D614G(23403A>G), S:P681H(23604C>A), S:L699I(23657C>A), S:T716I(23709C>T), S:S982A(24506T>G), S:D1118H(24914G>C)	Partially Compatible	Compatible
26	13501	2021.04.19	Tehran	S:N501Y, S:A570D, S:D614G, S:P681H, S:L699I, S:T716I	lineage B.1.1.7 from UK + S:L699I	20I (Alpha, V1)	B.1.1.7	S:H69_V70del(21766_21771delACATGT), S:I100T(21861T>C), S:Y144del(21992_21994delTAT), S:N501Y(23063A>T), S:A570D(23271C>A), S:D614G(23403A>G), S:P681H(23604C>A), S:L699I(23657C>A), S:T716I(23709C>T), S:S982A(24506T>G), S:D1118H(24914G>C)	Compatible	Compatible
27	KASH-02-124	2021.04.20	Kashan	S:N501Y, S:A570D, S:D614G, S:P681H	lineage B.1.1.7 from UK (S:N501Y, S:A570D, S:D614G, S:P681H, S:T716I)	20I (Alpha, V1)	B.1.1.7	S:H69_V70del(21766_21771delACATGT), S:Y144del(21992_21994delTAT), S:N501Y(23063A>T), S:A570D(23271C>A), S:D614G(23403A>G), S:P681H(23604C>A), S:T716I(23709C>T), S:S982A(24506T>G), S:D1118H(24914G>C)	Partially Compatible	Compatible
28	KASH-02-129	2021.04.20	Kashan	S:T678I, S:L699I, S:N501Y, S:A570D, S:D614G, S:P681H, S:T716I	lineage B.1.1.7 from UK + S:T678I + S:L699I	20I (Alpha, V1)	B.1.1.7	S:H69_V70del(21766_21771delACATGT), S:I100T(21861T>C), S:Y144del(21992_21994delTAT), S:N501Y(23063A>T), S:A570D(23271C>A), S:D614G(23403A>G), S:T678I(23595C>T), S:P681H(23604C>A), S:T716I(23709C>T), S:S982A(24506T>G), S:D1118H(24914G>C)	Partially Compatible	Compatible
29	KASH-02-133	2021.04.21	Kashan	S:L699I, S:N501Y, S:A570D, S:D614G, S:P681H, S:T716I	lineage B.1.1.7 from UK + S:L699I	20I (Alpha, V1)	B.1.1.7	S:H69_V70del(21766_21771delACATGT), S:I100T(21861T>C), S:Y144del(21992_21994delTAT), S:N501Y(23063A>T), S:A570D(23271C>A), S:D614G(23403A>G), S:P681H(23604C>A), S:L699I(23657C>A), S:T716I(23709C>T), S:S982A(24506T>G), S:D1118H(24914G>C)	Compatible	Compatible
30	R13671	2021.04.22	Tehran	S:L699I, S:N501Y, S:A570D, S:D614G, S:P681H, S:T716I	lineage B.1.1.7 from UK + S:L699I	20I (Alpha, V1)	B.1.1.7	S:H69_V70del(21766_21771delACATGT), S:I100T(21861T>C), S:Y144del(21992_21994delTAT), S:P272L(22377C>T22378T>C), S:N501Y(23063A>T), S:A570D(23271C>A), S:D614G(23403A>G), S:P681H(23604C>A), S:L699I(23657C>A), S:T716I(23709C>T), S:S982A(24506T>G), S:D1118H(24914G>C)	Compatible	Compatible
31	13751	2021.04.24	Tehran	S:L699I, S:N501Y, S:A570D, S:D614G, S:P681H, S:T716I	lineage B.1.1.7 from UK + S:L699I	20I (Alpha, V1)	B.1.1.7	S:H69_V70del(21766_21771delACATGT), S:I100T(21861T>C), S:Y144del(21992_21994delTAT), S:N501Y(23063A>T), S:A570D(23271C>A), S:D614G(23403A>G), S:P681H(23604C>A), S:L699I(23657C>A), S:T716I(23709C>T), S:S982A(24506T>G), S:K1073M(24780A>T), S:D1118H(24914G>C)	Compatible	Compatible
32	13802	2021.04.25	Tehran	S:N501Y, S:A570D, S:D614G, S:T678I, S:P681H, S:T716I	lineage B.1.1.7 from UK + S:T678I	20I (Alpha, V1)	B.1.1.7	S:H69_V70del(21766_21771delACATGT), S:Y144del(21992_21994delTAT), S:N501Y(23063A>T), S:A570D(23271C>A), S:D614G(23403A>G), S:T678I(23595C>T), S:P681H(23604C>A), S:T716I(23709C>T), S:S982A(24506T>G), S:D1118H(24914G>C)	Compatible	Compatible
33	13976	2021.04.26	Tehran	S:L699I, S:N501Y, S:A570D, S:D614G, S:P681H, S:T716I	lineage B.1.1.7 from UK + S:L699I	20I (Alpha, V1)	B.1.1.7	S:H69_V70del(21766_21771delACATGT), S:I100T(21861T>C), S:Y144del(21992_21994delTAT), S:N501Y(23063A>T), S:A570D(23271C>A), S:D614G(23403A>G), S:P681H(23604C>A), S:L699I(23657C>A), S:T716I(23709C>T), S:S982A(24506T>G), S:D1118H(24914G>C)	Compatible	Compatible
34	RASH-02-107	2021.04.26	Rasht	S:L699I, S:N501Y, S:A570D, S:D614G, S:P681H, S:T716I	lineage B.1.1.7 from UK + S:L699I	20I (Alpha, V1)	B.1.1.7	S:H69_V70del(21766_21771delACATGT), S:I100T(21861T>C), S:Y144del(21992_21994delTAT), S:N501Y(23063A>T), S:A570D(23271C>A), S:D614G(23403A>G), S:P681H(23604C>A), S:L699I(23657C>A), S:T716I(23709C>T), S:S982A(24506T>G), S:D1118H(24914G>C)	Compatible	Compatible
35	RASH-02-108	2021.04.26	Rasht	S:N501Y, S:A570D, S:D614G, S:P681H, S:T716I	lineage B.1.1.7 from UK (S:N501Y, S:A570D, S:D614G, S:P681H, S:T716I)	20I (Alpha, V1)	B.1.1.7	S:H69_V70del(21766_21771delACATGT), S:Y144del(21992_21994delTAT), S:N501Y(23063A>T), S:A570D(23271C>A), S:D614G(23403A>G), S:P681H(23604C>A), S:T716I(23709C>T), S:S982A(24506T>G), S:D1118H(24914G>C)	Compatible	Compatible
36	RASH-02-111	2021.04.26	Rasht	S:N501Y, S:A570D, S:D614G, S:P681H, S:T716I	lineage B.1.1.7 from UK (S:N501Y, S:A570D, S:D614G, S:P681H, S:T716I)	20I (Alpha, V1)	B.1.1.7	S:H69_V70del(21766_21771delACATGT), S:Y144del(21992_21994delTAT), S:N501Y(23063A>T), S:A570D(23271C>A), S:D614G(23403A>G), S:P681H(23604C>A), S:T716I(23709C>T), S:S982A(24506T>G), S:D1118H(24914G>C)	Compatible	Compatible
37	13998	2021.04.27	Tehran	S:L699I, S:N501Y, S:A570D, S:D614G, S:P681H, S:T716I	lineage B.1.1.7 from UK + S:L699I	20I (Alpha, V1)	B.1.1.7	S:S60F(21741C>T), S:H69_V70del(21766_21771delACATGT), S:K77R(21792A>G),S:I100T(21861T>C), S:Y144del(21992_21994delTAT), S:N501Y(23063A>T), S:A570D(23271C>A), S:D614G(23403A>G), S:P681H(23604C>A), S:L699I(23657C>A), S:T716I(23709C>T), S:S982A(24506T>G), S:D1118H(24914G>C)	Compatible	Compatible
38	RASH-02-136	2021.04.27	Rasht	S:N501Y, S:A570D, S:D614G, S:P681H, S:T716I	lineage B.1.1.7 from UK (S:N501Y, S:A570D, S:D614G, S:P681H, S:T716I)	20I (Alpha, V1)	B.1.1.7	S:H69_V70del(21766_21771delACATGT), S:Y144del(21992_21994delTAT), S:N501Y(23063A>T), S:A570D(23271C>A), S:D614G(23403A>G), S:P681H(23604C>A), S:T716I(23709C>T), S:S982A(24506T>G), S:D1118H(24914G>C)	Compatible	Compatible
39	R14039	2021.04.28	Tehran	S:A575S, S:L699I, S:N501Y, S:A570D, S:D614G, S:P681H, S:T716I	lineage B.1.1.7 from UK + S:A575S + S:L699I	20I (Alpha, V1)	B.1.1.7	S:H69_V70del(21766_21771delACATGT), S:I100T(21861T>C), S:Y144del(21992_21994delTAT), S:N501Y(23063A>T), S:A570D(23271C>A), S:D614G(23403A>G), S:P681H(23604C>A), S:L699I(23657C>A), S:T716I(23709C>T), S:S982A(24506T>G), S:D1118H(24914G>C)	Partially Compatible	Compatible
40	14084	2021.04.29	Tehran	S:L699I, S:N501Y, S:A570D, S:D614G, S:P681H, S:T716I	lineage B.1.1.7 from UK + S:L699I	20I (Alpha, V1)	B.1.1.7	S:H69_V70del(21766_21771delACATGT), S:I100T(21861T>C), S:Y144del(21992_21994delTAT), S:N501Y(23063A>T), S:A570D(23271C>A), S:D614G(23403A>G), S:P681H(23604C>A), S:L699I(23657C>A), S:T716I(23709C>T), S:S982A(24506T>G), S:G1099C(24857G>T), S:D1118H(24914G>C)	Compatible	Compatible
41	14093	2021.04.29	Tehran	S:L699I, S:N501Y, S:A570D, S:D614G, S:P681H, S:T716I	lineage B.1.1.7 from UK + S:L699I	20I (Alpha, V1)	B.1.1.7	S:H69_V70del(21766_21771delACATGT), S:Y144del(21992_21994delTAT), S:I210del(22190_22192delATT), S:N501Y(23063A>T), S:A570D(23271C>A), S:D614G(23403A>G), S:T716I(23709C>T)	Partially Compatible	Compatible
42	14122	2021.05.01	Tehran	S:N501Y, S:A570D, S:D614G, S:P681H, S:T716I	lineage B.1.1.7 from UK (S:N501Y, S:A570D, S:D614G, S:P681H, S:T716I)	20I (Alpha, V1)	B.1.1.7	S:H69_V70del(21766_21771delACATGT), S:Y144del(21992_21994delTAT), S:N501Y(23063A>T), S:A570D(23271C>A), S:D614G(23403A>G), S:P681H(23604C>A), S:T716I(23709C>T), S:S982A(24506T>G), S:D1118H(24914G>C)	Compatible	Compatible
43	14125	2021.05.01	Tehran	S:L699I, S:N501Y, S:A570D, S:D614G, S:P681H, S:T716I	lineage B.1.1.7 from UK + S:L699I	20I (Alpha, V1)	B.1.1.7	S:H69_V70del(21766_21771delACATGT), S:I100T(21861T>C), S:Y144del(21992_21994delTAT), S:N501Y(23063A>T), S:A570D(23271C>A), S:D614G(23403A>G), S:P681H(23604C>A), S:L699I(23657C>A), S:T716I(23709C>T), S:S982A(24506T>G), S:D1118H(24914G>C)	Compatible	Compatible
44	14138	2021.05.01	Tehran	S:D614G	Europe dominant variant from B.1 lineage (only S:D614G)	20A	B.1.36.7	S:I210del(22190_22192delATT), S:D614G(23403A>G)	Compatible	Partially Compatible
45	14143	2021.05.02	Tehran	S:N501Y, S:A570D, S:D614G, S:P681H, S:T716I	lineage B.1.1.7 from UK (S:N501Y, S:A570D, S:D614G, S:P681H, S:T716I)	20I (Alpha, V1)	B.1.1.7	S:H69_V70del(21766_21771delACATGT), S:Y144del(21992_21994delTAT), S:N188S(22125A>G), S:N501Y(23063A>T), S:A570D(23271C>A), S:D614G(23403A>G), S:P681H(23604C>A), S:T716I(23709C>T), S:S982A(24506T>G), S:D1118H(24914G>C)	Compatible	Compatible
46	14147	2021.05.02	Tehran	S:L699I, S:N501Y, S:A570D, S:D614G, S:P681H, S:T716I	lineage B.1.1.7 from UK + S:L699I	20I (Alpha, V1)	B.1.1.7	S:H69_V70del(21766_21771delACATGT), S:I100T(21861T>C), S:Y144del(21992_21994delTAT), S:N501Y(23063A>T), S:A570D(23271C>A), S:D614G(23403A>G), S:P681H(23604C>A), S:L699I(23657C>A), S:T716I(23709C>T), S:S982A(24506T>G), S:D1118H(24914G>C)	Compatible	Compatible
47	14164	2021.05.02	Tehran	S:N501Y, S:A570D, S:D614G, S:P681H, S:T716I	lineage B.1.1.7 from UK (S:N501Y, S:A570D, S:D614G, S:P681H, S:T716I)	20I (Alpha, V1)	B.1.1.7	S:H69_V70del(21766_21771delACATGT), S:Y144del(21992_21994delTAT), S:N501Y(23063A>T), S:A570D(23271C>A), S:D614G(23403A>G), S:P681H(23604C>A), S:T716I(23709C>T), S:S982A(24506T>G), S:D1118H(24914G>C)	Compatible	Compatible
48	14169	2021.05.02	Tehran	S:N501Y, S:A570D, S:D614G, S:P681H, S:T716I	lineage B.1.1.7 from UK (S:N501Y, S:A570D, S:D614G, S:P681H, S:T716I)	20I (Alpha, V1)	B.1.1.7	S:H69_V70del(21766_21771delACATGT), S:Y144del(21992_21994delTAT), S:N501Y(23063A>T), S:A570D(23271C>A), S:D614G(23403A>G), S:P681H(23604C>A), S:T716I(23709C>T), S:S982A(24506T>G), S:D1118H(24914G>C)	Compatible	Compatible
49	14227	2021.05.03	Tehran	S:L699I, S:N501Y, S:A570D, S:D614G, S:P681H, S:T716I	lineage B.1.1.7 from UK + S:L699I	20I (Alpha, V1)	B.1.1.7	S:H69_V70del(21766_21771delACATGT), S:I100T(21861T>C), S:A222V(22227C>T), S:N501Y(23063A>T), S:A570D(23271C>A), S:D614G(23403A>G), S:P681H(23604C>A), S:L699I(23657C>A), S:T716I(23709C>T), S:S982A(24506T>G), S:D1118H(24914G>C)	Compatible	Compatible
50	TT-02-101	2021.05.03	Tehran	S:N501Y, S:A570D, S:D614G, S:P681H, S:T716I	lineage B.1.1.7 from UK (S:N501Y, S:A570D, S:D614G, S:P681H, S:T716I)	20I (Alpha, V1)	B.1.1.7	S:H69_V70del(21766_21771delACATGT), S:Y144del(21992_21994delTAT), S:N501Y(23063A>T), S:A570D(23271C>A), S:D614G(23403A>G), S:P681H(23604C>A), S:T716I(23709C>T), S:S982A(24506T>G), S:D1118H(24914G>C)	Compatible	Compatible
51	TT-02-102	2021.05.03	Tehran	S:N501Y, S:A570D, S:D614G, S:P681H, S:T716I	lineage B.1.1.7 from UK (S:N501Y, S:A570D, S:D614G, S:P681H, S:T716I)	20I (Alpha, V1)	B.1.1.7	S:H69_V70del(21766_21771delACATGT), S:Y144del(21992_21994delTAT), S:N501Y(23063A>T), S:A570D(23271C>A), S:D614G(23403A>G), S:P681H(23604C>A), S:T716I(23709C>T), S:S982A(24506T>G), S:D1118H(24914G>C)	Compatible	Compatible
52	TT-02-120	2021.05.03	Tehran	S:N501Y, S:A570D, S:D614G, S:P681H, S:T716I	lineage B.1.1.7 from UK (S:N501Y, S:A570D, S:D614G, S:P681H, S:T716I)	20I (Alpha, V1)	B.1.1.7	S:H69_V70del(21766_21771delACATGT), S:Y144del(21992_21994delTAT), S:N501Y(23063A>T), S:A570D(23271C>A), S:D614G(23403A>G), S:P681H(23604C>A), S:T716I(23709C>T), S:S982A(24506T>G), S:D1118H(24914G>C)	Compatible	Compatible
53	TI-02-110	2021.05.09	Tehran	S:L699I, S:N501Y, S:A570D, S:D614G, S:P681H, S:T716I	lineage B.1.1.7 from UK + S:L699I	20I (Alpha, V1)	B.1.1.7	S:H69_V70del(21766_21771delACATGT), S:I100T(21861T>C), S:Y144del(21992_21994delTAT), S:N501Y(23063A>T), S:A570D(23271C>A), S:D614G(23403A>G), S:P681H(23604C>A), S:L699I(23657C>A), S:T716I(23709C>T), S:S982A(24506T>G), S:D1118H(24914G>C)	Compatible	Compatible
54	R14418	2021.05.12	Tehran	S:L699I, S:N501Y, S:A570D, S:D614G, S:P681H, S:T716I	lineage B.1.1.7 from UK + S:L699I	20I (Alpha, V1)	B.1.1.7	S:H69_V70del(21766_21771delACATGT), S:I100T(21861T>C), S:Y144del(21992_21994delTAT), S:N501Y(23063A>T), S:A570D(23271C>A), S:D614G(23403A>G), S:P681H(23604C>A), S:L699I(23657C>A), S:T716I(23709C>T), S:S982A(24506T>G), S:D1118H(24914G>C)	Compatible	Compatible
55	R14419	2021.05.12	Tehran	S:N501Y, S:A570D, S:D614G, S:P681H, S:T716I	lineage B.1.1.7 from UK (S:N501Y, S:A570D, S:D614G, S:P681H, S:T716I)	20I (Alpha, V1)	B.1.1.7	S:H69_V70del(21766_21771delACATGT), S:Y144del(21992_21994delTAT), S:N501Y(23063A>T), S:A570D(23271C>A), S:D614G(23403A>G), S:P681H(23604C>A), S:T716I(23709C>T), S:S982A(24506T>G), S:D1118H(24914G>C)	Compatible	Compatible
56	R14464	2021.05.15	Tehran	S:N501Y, S:A570D, S:D614G, S:P681H, S:T716I	lineage B.1.1.7 from UK (S:N501Y, S:A570D, S:D614G, S:P681H, S:T716I)	20I (Alpha, V1)	B.1.1.7	S:H69_V70del(21766_21771delACATGT), S:Y144del(21992_21994delTAT), S:N501Y(23063A>T), S:A570D(23271C>A), S:D614G(23403A>G), S:P681H(23604C>A), S:T716I(23709C>T), S:S982A(24506T>G), S:D1118H(24914G>C)	Compatible	Compatible
57	R14474	2021.05.16	Tehran	S:N501Y, S:A570D, S:D614G, S:P681H, S:T716I	lineage B.1.1.7 from UK (S:N501Y, S:A570D, S:D614G, S:P681H, S:T716I)	20I (Alpha, V1)	B.1.1.7	S:H69_V70del(21766_21771delACATGT), S:Y144del(21992_21994delTAT), S:N501Y(23063A>T), S:A570D(23271C>A), S:D614G(23403A>G), S:P681H(23604C>A), S:T716I(23709C>T), S:S982A(24506T>G), S:D1118H(24914G>C)	Compatible	Compatible
58	R14553	2021.05.19	Tehran	S:N501Y, S:A570D, S:D614G, S:P681H, S:T716I	lineage B.1.1.7 from UK (S:N501Y, S:A570D, S:D614G, S:P681H, S:T716I)	20I (Alpha, V1)	B.1.1.7	S:H69_V70del(21766_21771delACATGT), S:Y144del(21992_21994delTAT), S:N501Y(23063A>T), S:A570D(23271C>A), S:D614G(23403A>G), S:P681H(23604C>A), S:T716I(23709C>T), S:S982A(24506T>G), S:D1118H(24914G>C)	Compatible	Compatible
59	R14575	2021.05.19	Tehran	S:N501Y, S:A570D, S:D614G, S:P681H, S:T716I	lineage B.1.1.7 from UK (S:N501Y, S:A570D, S:D614G, S:P681H, S:T716I)	20I (Alpha, V1)	B.1.1.7	S:H69_V70del(21766_21771delACATGT), S:Y144del(21992_21994delTAT), S:N501Y(23063A>T), S:A570D(23271C>A), S:D614G(23403A>G), S:P681H(23604C>A), S:T716I(23709C>T), S:S982A(24506T>G), S:D1118H(24914G>C)	Compatible	Compatible
60	T-I-11-111	2021.01.31	Tehran	S:S477N, S:D614G	B.1.160	20B	B.1.1 with (S:D138Y, S:S477N, S:D614G)/B.1.1.413 (v.3.1.11)	S:D138Y(21974G>T), S:S477N(22992G>A), S:D614G(23403A>G)	Compatible	Partially Compatible
61	T-I-11-113	2021.01.31	Tehran	S:S477N, S:D614G	B.1.160	20B	B.1.1 with (S:D138Y, S:S477N, S:D614G)/B.1.1.413 (v.3.1.11)	S:D138Y(21974G>T), S:S477N(22992G>A), S:D614G(23403A>G)	Compatible	Partially Compatible
62	T-I-11-114	2021.01.31	Tehran	S:S477N, S:D614G	B.1.160	20B	B.1.1 with (S:D138Y, S:S477N, S:D614G)/B.1.1.413 (v.3.1.11)	S:D138Y(21974G>T), S:S477N(22992G>A), S:D614G(23403A>G)	Compatible	Partially Compatible
63	T-I-11-115	2021.01.31	Tehran	S:T572I, S:D614G	Not assigned	20A	B.1	S:L5F(21575C>T), S:I210del(22190_22192delATT), S:T572I(23277C>T), S:D614G(23403A>G), S:T859N(24138C>A)	Compatible	Not assigned
64	T-I-11-117	2021.01.30	Tehran	S:N501Y, S:A570D, S:D614G, S:P681H, S:T716I	lineage B.1.1.7 from UK (S:N501Y, S:A570D, S:D614G, S:P681H, S:T716I)	20I (Alpha, V1)	B.1.1.7	S:H69_V70del(21766_21771delACATGT), S:Y144del(21992_21994delTAT), S:N501Y(23063A>T), S:A570D(23271C>A), S:D614G(23403A>G), S:P681H(23604C>A), S:T716I(23709C>T), S:S982A(24506T>G), S:D1118H(24914G>C)	Compatible	Compatible
65	T-I-11-118	2021.01.30	Tehran	S:D614G	Europe dominant variant from B.1 lineage (only S:D614G)	20A	B.1.36.7	S:I210del(22190_22192delATT), S:D614G(23403A>G)	Compatible	Partially Compatible
66	12623	2021.04.07	Tehran	S:N501Y, S:A570D, S:D614G, S:P681H, S:T716I	lineage B.1.1.7 from UK (S:N501Y, S:A570D, S:D614G, S:P681H, S:T716I)	20I (Alpha, V1)	B.1.1.7	S:H69_V70del(21766_21771delACATGT), S:Y144del(21992_21994delTAT), S:N501Y(23063A>T), S:A570D(23271C>A), S:D614G(23403A>G), S:P681H(23604C>A), S:T716I(23709C>T), S:S982A(24506T>G), S:D1118H(24914G>C)	Compatible	Compatible
67	12638	2021.04.07	Tehran	S:N501Y, S:A570D, S:D614G, S:P681H, S:T716I	lineage B.1.1.7 from UK (S:N501Y, S:A570D, S:D614G, S:P681H, S:T716I)	20I (Alpha, V1)	B.1.1.7	S:H69_V70del(21766_21771delACATGT), S:Y144del(21992_21994delTAT), S:N501Y(23063A>T), S:A570D(23271C>A), S:D614G(23403A>G), S:P681H(23604C>A), S:T716I(23709C>T), S:S982A(24506T>G), S:D1118H(24914G>C)	Compatible	Compatible
68	13017	2021.04.14	Tehran	S:L699I, S:N501Y, S:A570D, S:D614G, S:P681H, S:T716I	lineage B.1.1.7 from UK + S:L699I	20I (Alpha, V1)	B.1.1.7	S:H69_V70del(21766_21771delACATGT), S:I100T(21861T>C), S:Y144del(21992_21994delTAT), S:N501Y(23063A>T), S:A570D(23271C>A), S:D614G(23403A>G), S:P681H(23604C>A), S:L699I(23657C>A), S:T716I(23709C>T), S:S982A(24506T>G), S:D1118H(24914G>C)	Compatible	Compatible
69	14724	2021.05.27	Tehran	S:N501Y, S:A570D, S:D614G, S:P681H, S:T716I	lineage B.1.1.7 from UK (S:N501Y, S:A570D, S:D614G, S:P681H, S:T716I)	20I (Alpha, V1)	B.1.1.7	S:H69_V70del(21766_21771delACATGT), S:Y144del(21992_21994delTAT), S:N501Y(23063A>T), S:A570D(23271C>A), S:D614G(23403A>G), S:P681H(23604C>A), S:T716I(23709C>T), S:A879S(24197G>T), S:S982A(24506T>G), S:D1118H(24914G>C)	Compatible	Compatible
70	R9544	2020.10.26	Tehran	S:D614G	Europe dominant variant from B.1 lineage (only S:D614G)	20A	B.1.36.10	S:I210del(22190_22192delATT), S:D614G(23403A>G)	Compatible	Partially Compatible
71	R9616	2020.10.28	Tehran	S:D614G	Europe dominant variant from B.1 lineage (only S:D614G)	20A	B.1	S:D614G(23403A>G), S:C1243F(25290G>T)	Compatible	Compatible
72	R10119	2020.11.21	Tehran	S:D614G	Europe dominant variant from B.1 lineage (only S:D614G)	20A	B.1.36.10	S:I210del(22190_22192delATT), S:D614G(23403A>G)	Compatible	Partially Compatible
73	R10120	2020.11.21	Tehran	S:D614G	Europe dominant variant from B.1 lineage (only S:D614G)	20A	B.1	S:I210del(22190_22192delATT), S:D614G(23403A>G)	Compatible	Compatible
74	T9778	2020.11.04	Tehran	S:D614G, S:S477N	B.1.160	20B	B.1.1 with (S:D138Y, S:S477N, S:D614G)/B.1.1.413 (v.3.1.11)	S:D138Y(21974G>T), S:S477N(22992G>A), S:D614G(23403A>G)	Compatible	Partially Compatible
75	T9862	2020.11.07	Tehran	S:D614G	Europe dominant variant from B.1 lineage (only S:D614G)	20A	B.1.36	S:I210del(22190_22192delATT), S:D614G(23403A>G)	Compatible	Partially Compatible
76	T10338	2020.11.25	Tehran	S:D614G	Europe dominant variant from B.1 lineage (only S:D614G)	20A	B.1.36.7	S:I210del(22190_22192delATT), S:D614G(23403A>G)	Compatible	Partially Compatible
77	T10343	2020.11.24	Tehran	S:D614G	Europe dominant variant from B.1 lineage (only S:D614G)	20A	B.1	S:D614G(23403A>G)	Compatible	Compatible
78	T10749	2020.12.15	Tehran	S:D614G, S:S477N	B.1.160	20B	B.1.1 with (S:D138Y, S:S477N, S:D614G)/B.1.1.413 (v.3.1.11)	S:R78M(21795G>T), S:D138Y(21974G>T), S:S477N(22992G>A), S:D614G(23403A>G)	Compatible	Partially Compatible
79	T10934	2020.12.26	Tehran	S:S477N, S:D614G	B.1.160	20B	B.1.1 with (S:D138Y, S:S477N, S:D614G)/B.1.1.413 (v.3.1.11)	S:D138Y(21974G>T), S:S477N(22992G>A), S:D614G(23403A>G)	Compatible	Partially Compatible
80	T11881	2021.02.21	Tehran	S:N501Y, S:A570D, S:D614G, S:P681H, S:T716I	lineage B.1.1.7 from UK (S:N501Y, S:A570D, S:D614G, S:P681H, S:T716I)	20I (Alpha, V1)	B.1.1.7	S:H69_V70del(21766_21771delACATGT), S:Y144del(21992_21994delTAT), S:N501Y(23063A>T), S:A570D(23271C>A), S:D614G(23403A>G), S:P681H(23604C>A), S:T716I(23709C>T), S:S982A(24506T>G), S:D1118H(24914G>C)	Compatible	Compatible
81	12817	2021.04.12	Tehran	S:N501Y, S:A570D, S:D614G, S:P681H, S:T716I	lineage B.1.1.7 from UK (S:N501Y, S:A570D, S:D614G, S:P681H, S:T716I)	20I (Alpha, V1)	B.1.1.7	S:H69_V70del(21766_21771delACATGT), S:Y144del(21992_21994delTAT), S:N501Y(23063A>T), S:A570D(23271C>A), S:D614G(23403A>G), S:P681H(23604C>A), S:T716I(23709C>T), S:S982A(24506T>G), S:D1118H(24914G>C)	Compatible	Compatible
82	R10093	2020.11.21	Tehran	S:D614G	Europe dominant variant from B.1 lineage (only S:D614G)	20A	B.1	S:I210del(22190_22192delATT), S:D614G(23403A>G), S:P1162S(25046C>T)	Compatible	Compatible
83	T9258	2020.10.14	Tehran	S:N501Y, S:D614G	Not assigned	20B	B.1.1	S:N501Y(23063A>T), S:D614G(23403A>G)	Compatible	Not assigned
84	T9972	2020.11.10	Tehran	S:D614G	Europe dominant variant from B.1 lineage (only S:D614G)	20A	B.1.36	S:I210del(22190_22192delATT), S:D614G(23403A>G)	Compatible	Partially Compatible
85	T10303	2020.11.23	Tehran	S:D614G	Europe dominant variant from B.1 lineage (only S:D614G)	20B	B.1.1	S:D614G(23403A>G)	Compatible	Partially Compatible
86	T10467	2020.11.28	Tehran	S:S477N, S:D614G	B.1.160	20B	B.1.1 with (S:D138Y, S:S477N, S:D614G)/B.1.1.413 (v.3.1.11)	S:D138Y(21974G>T), S:S477N(22992G>A), S:D614G(23403A>G)	Compatible	Partially Compatible
87	T10836	2020.12.20	Tehran	S:S477N, S:D614G	B.1.160	20B	B.1.1 with (S:D138Y, S:S477N, S:D614G)/B.1.1.413 (v.3.1.11)	S:D138Y(21974G>T), S:S477N(22992G>A), S:D614G(23403A>G)	Compatible	Partially Compatible
88	T11094	2021.01.05	Tehran	S:D614G	Europe dominant variant from B.1 lineage (only S:D614G)	20A	B.1.456	S:I210del(22190_22192delATT), S:D614G(23403A>G)	Compatible	Partially Compatible
89	T11100	2021.01.05	Tehran	S:S477N, S:D614G	B.1.160	20B	B.1.1 with (S:D138Y, S:S477N, S:D614G)	S:D138Y(21974G>T), S:S477N(22992G>A), S:D614G(23403A>G)	Compatible	Partially Compatible
90	T11124	2021.01.05	Tehran	S:S477N, S:Q677H, S:D614G	Not assigned	20B	B.1.1 with (S:D138Y, S:S477N, S:D614G)/B.1.1.413 (v.3.1.11)	S:D138Y(21974G>T), S:S477N(22992G>A), S:D614G(23403A>G), S:Q677H(23593G>T)	Compatible	Not assigned
91	T11156	2021.01.06	Tehran	S:S477N, S:D614G	B.1.160	20B	B.1.1 with (S:D138Y, S:S477N, S:D614G)	S:D138Y(21974G>T), S:S477N(22992G>A), S:D614G(23403A>G)	Compatible	Partially Compatible
92	T11479	2021.01.27	Tehran	S:I472V, S:D614G	Not assigned	20A	B.1	S:I472V(22976A>G), S:D614G(23403A>G)	Compatible	Not assigned
93	T11516	2021.02.01	Tehran	S:S477N, S:D614G	B.1.160	20B	B.1.1 with (S:D138Y, S:S477N, S:D614G)/B.1.1.413 (v.3.1.11)	S:D138Y(21974G>T), S:S477N(22992G>A), S:D614G(23403A>G)	Compatible	Partially Compatible
94	T11763	2021.02.15	Tehran	S:D614G, S:Q675H	Not assigned	20A	B.1.438.1	S:D614G(23403A>G), S:Q675H(23587G>T)	Compatible	Not assigned
95	T11800	2021.02.16	Tehran	S:N501Y, S:A570D, S:D614G, S:P681H, S:L699I, S:T716I	lineage B.1.1.7 from UK + S:L699I	20I (Alpha, V1)	B.1.1.7	S:H69_V70del(21766_21771delACATGT), S:I100T(21861T>C), S:Y144del(21992_21994delTAT), S:N501Y(23063A>T), S:A570D(23271C>A), S:D614G(23403A>G), S:P681H(23604C>A), S:L699I(23657C>A), S:T716I(23709C>T), S:S982A(24506T>G), S:D1118H(24914G>C)	Compatible	Compatible
96	13039	2021.04.14	Tehran	S:N501Y, S:A570D, S:D614G, S:P681H, S:T716I	lineage B.1.1.7 from UK (S:N501Y, S:A570D, S:D614G, S:P681H, S:T716I)	20I (Alpha, V1)	B.1.1.7	S:H69_V70del(21766_21771delACATGT), S:Y144del(21992_21994delTAT), S:N501Y(23063A>T), S:A570D(23271C>A), S:D614G(23403A>G), S:P681H(23604C>A), S:T716I(23709C>T), S:S982A(24506T>G), S:D1118H(24914G>C)	Compatible	Compatible
97	AHV-12-105	2021.02.28	Ahvaz	S:L699I, S:N501Y, S:A570D, S:D614G, S:P681H, S:T716I	lineage B.1.1.7 from UK + S:L699I	20I (Alpha, V1)	B.1.1.7	S:H69_V70del(21766_21771delACATGT), S:I100T(21861T>C), S:Y144del(21992_21994delTAT), S:A222V(22227C>T), S:N501Y(23063A>T), S:A570D(23271C>A), S:D614G(23403A>G), S:P681H(23604C>A), S:L699I(23657C>A), S:T716I(23709C>T), S:S982A(24506T>G), S:D1118H(24914G>C)	Compatible	Compatible
98	AHV-12-122	2021.03.01	Ahvaz	S:N501Y, S:A570D, S:D614G, S:P681H, S:T716I	lineage B.1.1.7 from UK (S:N501Y, S:A570D, S:D614G, S:P681H, S:T716I)	20I (Alpha, V1)	B.1.1.7	S:H69_V70del(21766_21771delACATGT), S:Y144del(21992_21994delTAT), S:N501Y(23063A>T), S:A570D(23271C>A), S:D614G(23403A>G), S:P681H(23604C>A), S:T716I(23709C>T), S:S982A(24506T>G), S:D1118H(24914G>C)	Compatible	Compatible
99	AHV-12-123	2021.03.01	Ahvaz	S:L699I, S:N501Y, S:A570D, S:D614G, S:P681H, S:T716I	lineage B.1.1.7 from UK + S:L699I	20I (Alpha, V1)	B.1.1.7	S:H69_V70del(21766_21771delACATGT), S:I100T(21861T>C), S:Y144del(21992_21994delTAT), S:N501Y(23063A>T), S:A570D(23271C>A), S:D614G(23403A>G), S:P681H(23604C>A), S:L699I(23657C>A), S:T716I(23709C>T), S:S982A(24506T>G), S:D1118H(24914G>C)	Compatible	Compatible
100	G40017	2021.01.07	Qazvin	S:D614G	Europe dominant variant from B.1 lineage (only S:D614G)	20B	B.1.1 with (S:D138Y, S:D614G)	S:D138Y(21974G>T), S:D614G(23403A>G)	Compatible	Partially Compatible
101	KRJ-12-107	2021.02.20	Karaj	S:N501Y, S:A570D, S:D614G, S:P681H, S:L699I, S:T716I	lineage B.1.1.7 from UK + S:L699I	20I (Alpha, V1)	B.1.1.7	S:H69_V70del(21766_21771delACATGT), S:I100T(21861T>C), S:Y144del(21992_21994delTAT), S:S151I(22014G>T), S:N501Y(23063A>T), S:A570D(23271C>A), S:D614G(23403A>G), S:P681H(23604C>A), S:L699I(23657C>A), S:T716I(23709C>T), S:S982A(24506T>G), S:D1118H(24914G>C)	Compatible	Compatible
102	R9550	2020.10.26	Tehran	S:S477N, S:D614G	B.1.160	20B	B.1.1 with (S:D138Y, S:S477N, S:D614G)/B.1.1.413 (v.3.1.11)	S:D138Y(21974G>T), S:S477N(22992G>A), S:D614G(23403A>G)	Compatible	Partially Compatible
103	T10247	2020.11.21	Tehran	S:D614G	Europe dominant variant from B.1 lineage (only S:D614G)	20A	B.1	S:D614G(23403A>G)	Compatible	Compatible
104	T10301	2020.11.23	Tehran	S:S477N, S:D614G	B.1.160	20B	B.1.1 with (S:D138Y, S:S477N, S:D614G)/B.1.1.413 (v.3.1.11)	S:D138Y(21974G>T), S:S477N(22992G>A), S:D614G(23403A>G)	Compatible	Partially Compatible
105	T10709	2020.12.12	Tehran	S:Q613H, S:P681R	Not assigned	19B	A.23.1	S:Q613H(23401G>T), S:P681R(23604C>G)	Compatible	Not assigned
106	T11560	2021.02.03	Tehran	S:S477N, S:D614G	B.1.160	20B	B.1.1.326 with (S:D138Y, S:S477N, S:D614G)	S:D138Y(21974G>T), S:Y144del(21992_21994delTAT), S:S477N(22992G>A), S:D614G(23403A>G)	Compatible	Partially Compatible
107	T11747	2021.02.14	Tehran	S:D614G	Europe dominant variant from B.1 lineage (only S:D614G)	20A	B.1.36	S:I210del(22190_22192delATT), S:D614G(23403A>G), S:V826M(24038G>A)	Compatible	Partially Compatible
108	T11762	2021.02.15	Tehran	S:Q675H, S:D614G	Not assigned	20A	B.1.438.1	S:D614G(23403A>G), S:Q675H(23587G>T)	Compatible	Not assigned
109	T-I-11-185	2021.02.12	Tehran	S:D614G, S:N709K	Not assigned	19A	B.4.8	S:D614G(23403A>G), S:N709K(23689T>G)	Compatible	Not assigned
110	T-I-11-186	2021.02.12	Tehran	S:D614G	Europe dominant variant from B.1 lineage (only S:D614G)	20A	B.1.36.7	S:I210del(22190_22192delATT), S:D614G(23403A>G)	Compatible	Partially Compatible
111	AHV-12-102	2021.02.27	Ahvaz	S:L699I, S:N501Y, S:A570D, S:D614G, S:P681H, S:S704L, S:T716I	lineage B.1.1.7 from UK + S:L699I + S:S704L	20I (Alpha, V1)	B.1.1.7	S:H69_V70del(21766_21771delACATGT), S:I100T(21861T>C), S:Y144del(21992_21994delTAT), S:N501Y(23063A>T), S:A570D(23271C>A), S:D614G(23403A>G), S:P681H(23604C>A), S:L699I(23657C>A), S:S704L(23673C>T), S:T716I(23709C>T), S:S982A(24506T>G), S:D1118H(24914G>C)	Compatible	Compatible
112	AHV-12-124	2021.03.01	Ahvaz	S:L699I, S:N501Y, S:A570D, S:D614G, S:P681H, S:T716I	lineage B.1.1.7 from UK + S:L699I	20I (Alpha, V1)	B.1.1.7	S:H69_V70del(21766_21771delACATGT), S:I100T(21861T>C), S:Y144del(21992_21994delTAT), S:N501Y(23063A>T), S:A570D(23271C>A), S:D614G(23403A>G), S:P681H(23604C>A), S:L699I(23657C>A), S:T716I(23709C>T), S:S982A(24506T>G), S:D1118H(24914G>C)	Compatible	Compatible
113	G33954	2020.12.09	Qazvin	S:D614G	Europe dominant variant from B.1 lineage (only S:D614G)	20A	B.1.36	S:I210del(22190_22192delATT), S:D614G(23403A>G)	Compatible	Partially Compatible
114	G40161	2021.01.08	Qazvin	S:D614G	Europe dominant variant from B.1 lineage (only S:D614G)	20A	B.1.36.7	S:I210del(22190_22192delATT), S:D614G(23403A>G)	Compatible	Partially Compatible
115	R9481	2020.10.24	Tehran	S:D614G	Europe dominant variant from B.1 lineage (only S:D614G)	20B	B.1.1 with (S:D138Y, S:S477N, S:D614G)/B.1.1.413 (v.3.1.11)	S:D138Y(21974G>T), S:S477N(22992G>A), S:D614G(23403A>G)	Partially Compatible	Partially Compatible
116	R9528	2020.10.26	Tehran	S:D614G	Europe dominant variant from B.1 lineage (only S:D614G)	20A	B.1.468	S:I210del(22190_22192delATT), S:D614G(23403A>G)	Compatible	Partially Compatible
117	R9591	2020.10.27	Tehran	S:S477N, S:D614G	B.1.160	20B	B.1.1 with (S:D138Y, S:S477N, S:D614G)/B.1.1.413 (v.3.1.11)	S:D138Y(21974G>T), S:S477N(22992G>A), S:D614G(23403A>G)	Compatible	Partially Compatible
118	R9715	2020.11.01	Tehran	S:D614G	Europe dominant variant from B.1 lineage (only S:D614G)	20A	B.1.36.10	S:I210del(22190_22192delATT), S:D614G(23403A>G), S:V1264L(25352G>T)	Compatible	Partially Compatible
119	R9732	2020.11.02	Tehran	S:D614G, S:H655Y	Not assigned	20B	B.1.1.317	S:L5F(21575C>T), S:D614G(23403A>G), S:H655Y(23525C>T)	Compatible	Not assigned
120	T-I-11-182	2021.02.12	Tehran	WT	Not assigned	19A	B.4	WT	Compatible	Not assigned
121	T-I-11-187	2021.02.12	Tehran	S:D614G	Europe dominant variant from B.1 lineage (only S:D614G)	20A	B.1.36.7	S:I210del(22190_22192delATT), S:D614G(23403A>G)	Compatible	Partially Compatible
122	G33305	2020.12.07	Qazvin	S:D614G	Europe dominant variant from B.1 lineage (only S:D614G)	20B	B.1.1.317	S:D614G(23403A>G), S:D1260H(25340G>C)	Compatible	Partially Compatible
123	G33316	2020.12.05	Qazvin	S:S477N, S:D614G	B.1.160	20B	B.1.1 with (S:D138Y, S:S477N, S:D614G)/B.1.1.413 (v.3.1.11)	S:D138Y(21974G>T), S:S477N(22992G>A), S:D614G(23403A>G)	Compatible	Partially Compatible
124	G39982	2021.01.07	Qazvin	S:Q675H, S:T678S, S:D614G	Not assigned	20A	B.1.36.7	S:I210del(22190_22192delATT), S:D614G(23403A>G), S:Q675H(23587G>C), S:T678S(23595C>G)	Compatible	Not assigned
125	GL5819	2021.01.07	Qazvin	S:S477N, S:D614G	B.1.160	20B	B.1.1 with (S:D138Y, S:S477N, S:D614G)/B.1.1.413 (v.3.1.11)	S:D138Y(21974G>T), S:S477N(22992G>A), S:D614G(23403A>G)	Compatible	Partially Compatible
126	KRJ-12-105	2021.02.20	Karaj	S:K558N, S:D614G	Not assigned	20A	B.1.523/B.1.9.5 (v3.1.11)	S:D138H(21974G>C), S:K558N(23236G>T), S:D614G(23403A>G)	Compatible	Not assigned
127	KRJ-12-113	2021.02.23	Karaj	S:S477N, S:D614G	B.1.160	20B	B.1.1 with (S:D138Y, S:S477N, S:D614G)/B.1.1.413 (v.3.1.11)	S:D138Y(21974G>T), S:S477N(22992G>A), S:D614G(23403A>G)	Compatible	Partially Compatible
128	R9714	2020.11.01	Tehran	S:D614G	Europe dominant variant from B.1 lineage (only S:D614G)	20A	B.1.36.10	S:I210del(22190_22192delATT), S:D614G(23403A>G), S:V1264L(25352G>T)	Compatible	Partially Compatible
129	AHV-12-120	2021.03.01	Ahvaz	S:L699I, S:N501Y, S:A570D, S:D614G, S:P681H, S:T716I	lineage B.1.1.7 from UK + S:L699I	20I (Alpha, V1)	B.1.1.7	S:H69_V70del(21766_21771delACATGT), S:I100T(21861T>C), S:Y144del(21992_21994delTAT), S:N501Y(23063A>T), S:A570D(23271C>A), S:D614G(23403A>G), S:P681H(23604C>A), S:L699I(23657C>A), S:T716I(23709C>T), S:S982A(24506T>G), S:D1118H(24914G>C)	Compatible	Compatible
130	G33337	2020.12.06	Qazvin	S:D614G	Europe dominant variant from B.1 lineage (only S:D614G)	20A	B.1.36.7	S:I68T(21765T>C), S:T95I(21846C>T), S:I210del(22190_22192delATT), S:D614G(23403A>G)	Compatible	Partially Compatible
131	G33487	2020.12.07	Qazvin	S:D614G	Europe dominant variant from B.1 lineage (only S:D614G)	20A	B.1.36	S:I210del(22190_22192delATT), S:D614G(23403A>G), S:K1191N(25135G>T)	Compatible	Partially Compatible
132	G33558	2020.12.08	Qazvin	S:D614G	Europe dominant variant from B.1 lineage (only S:D614G)	20A	B.1.36	S:D80Y(21800G>T), S:I210del(22190_22192delATT), S:D614G(23403A>G), S:K1205R(25176A>G)	Compatible	Partially Compatible
133	G40072	2021.01.08	Qazvin	S:D614G	Europe dominant variant from B.1 lineage (only S:D614G)	20B	B.1.1 with (S:D138Y, S:S477N, S:D614G)/B.1.1.413 (v.3.1.11)	S:D138Y(21974G>T), S:S477N(22992G>A), S:D614G(23403A>G), S:I1130M(24952A>G)	Partially Compatible	Partially Compatible
134	GL5587	2021.01.07	Qazvin	S:D614G, S:S477N	B.1.160	20B	B.1.1 with (S:D138Y, S:S477N, S:D614G)/B.1.1.413 (v.3.1.11)	S:D138Y(21974G>T), S:S477N(22992G>A), S:D614G(23403A>G)	Compatible	Partially Compatible
135	KRJ-12-110	2021.02.21	Karaj	S:N501Y, S:A570D, S:D614G, S:P681H, S:T716I	lineage B.1.1.7 from UK (S:N501Y, S:A570D, S:D614G, S:P681H, S:T716I)	20I (Alpha, V1)	B.1.1.7	S:H69_V70del(21766_21771delACATGT), S:D138H(21974G>C), S:Y144del(21992_21994delTAT), S:N501Y(23063A>T), S:A570D(23271C>A), S:D614G(23403A>G), S:P681H(23604C>A), S:L699I(23657C>A), S:T716I(23709C>T), S:S982A(24506T>G), S:D1118H(24914G>C)	Partially Compatible	Compatible
136	KRJ-12-112	2021.02.23	Karaj	S:L699I, S:N501Y, S:A570D, S:D614G, S:P681H, S:T716I, S:T732I	lineage B.1.1.7 from UK + S:L699I + S:T732I	20I (Alpha, V1)	B.1.1.7	S:H69_V70del(21766_21771delACATGT), S:I100T(21861T>C), S:Y144del(21992_21994delTAT), S:N501Y(23063A>T), S:A570D(23271C>A), S:D614G(23403A>G), S:P681H(23604C>A), S:L699I(23657C>A), S:T716I(23709C>T), S:T732I(23757C>T), S:S982A(24506T>G), S:D1118H(24914G>C)	Compatible	Compatible
137	R9548	2020.10.26	Tehran	S:D614G	Europe dominant variant from B.1 lineage (only S:D614G)	20B	B.1.1 with (S:D138Y, S:S477N, S:D614G)/B.1.1.413 (v.3.1.11)	S:D138Y(21974G>T), S:S477N(22992G>A), S:D614G(23403A>G)	Partially Compatible	Partially Compatible

## Sheet: Abbreviations
Abbreviations
HAM	Hamedan
T-I	Tehran
T-T	Tehran
Q	Qazvin
BIR	Birjand
KRJ	Alborz/Karaj
TI	Tehran
ZA	Zahedan
GOR	Gorgan
Just number	Tehran
KASH	Kashan
R number	Tehran
RASH	Rasht
TT	Tehran
T number	Tehran
AHV	Ahvaz
G number	Qazvin
GL number	Qazvin

## Sheet: Sheet2
Results of comparing Sanger vs WGS results in 137 samples
Lineage assignment data matching
Compatibility grade	#Frequency (%)
Compatible	73 (53.28%)
Partially Compatible	50 (36.50%)
Incompatible	0
Not assigned	14 (10.22%)
